# Supplementary material for: Whole genome analysis of extensively drug resistant Mycobacterium tuberculosis strains in Peru
Source: Sci Rep. 2021 May 4;11:9493. doi: 10.1038/s41598-021-88603-y (PMC8097007; doi:10.1038/s41598-021-88603-y)
Supplement: Supplementary file 2 — Supplementary Table. [file 41598_2021_88603_MOESM2_ESM.xlsx]

## Sheet: Title
TITLE: Whole genome analysis of Extensively Drug Resistant Mycobacterium tuberculosis strains in Peru
Authors:
-	David Santos-Lazaro (edavid.sant@gmail.com) 1
-	Ronnie G. Gavilan (ronniegavilan@gmail.com) 1,3
-	Lely Solari (lelysol@hotmail.com) 1
-	Aiko N. Vigo (aiko.vt.anvt@gmail.com) 1
-	Zully M. Puyen (zpuyeng@gmail.com) 1,2,*
* Corresponding author
Affiliations:
1 Instituto Nacional de Salud, Lima, Peru.
2 Escuela de Medicina, Universidad Peruana de Ciencias Aplicadas, Lima, Peru.
3 Escuela Profesional de Medicina Humana, Universidad Privada San Juan Bautista, Lima, Peru.

## Sheet: Supplementary Table S1
Supplementary Table S1: Set of SRA samples belonging to XDR-TB strains from different countries in the world.
N°	Country of Origin	Study	SRA code
001	Argentina	PRJNA438689 (Rondón et al., 2018)	SRR6848321
002	Argentina		SRR6848320
003	Argentina		SRR6848322
004	Argentina		SRR6848323
005	Belorrusia	PRJNA200335 (Wollenberg et al., 2017)	SRR1184123
006	Belorrusia		SRR1180936
007	Belorrusia		SRR1169142
008	Belorrusia		SRR1181072
009	Belorrusia		SRR1169001
010	Belorrusia		SRR1181025
011	Belorrusia		SRR1174825
012	Belorrusia		SRR1168979
013	Belorrusia		SRR1184040
014	Belorrusia		SRR1169073
015	Belorrusia		SRR1169096
016	Belorrusia		SRR1172072
017	Belorrusia		SRR1172239
018	Belorrusia		SRR1169116
019	Belorrusia		SRR1181033
020	Belorrusia		SRR1181132
021	Belorrusia		SRR1169039
022	Belorrusia		SRR1180957
023	Belorrusia		SRR1172073
024	Belorrusia		SRR1172424
025	Belorrusia		SRR1172201
026	Belorrusia		SRR1172155
027	Belorrusia		SRR1172291
028	Belorrusia		SRR1169129
029	Belorrusia		SRR1169027
030	Belorrusia		SRR1181208
031	Belorrusia		SRR1181278
032	Belorrusia		SRR1169128
033	Belorrusia		SRR1169119
034	Belorrusia		SRR1168958
035	Belorrusia		SRR1181300
036	Belorrusia		SRR1169121
037	Belorrusia		SRR1181134
038	Belorrusia		SRR1169108
039	Belorrusia		SRR1169086
040	Belorrusia		SRR1174829
041	Belorrusia		SRR1169063
042	Belorrusia		SRR1181128
043	Belorrusia		SRR1180924
044	Belorrusia		SRR1181098
045	Belorrusia		SRR1168981
046	Belorrusia		SRR1169050
047	Belorrusia		SRR1172184
048	Belorrusia		SRR1180963
049	Belorrusia		SRR1168987
050	Belorrusia		SRR1181093
051	Belorrusia		SRR1180989
052	Belorrusia		SRR1172313
053	Belorrusia		SRR1181103
054	Belorrusia		SRR1172162
055	Belorrusia		SRR1169014
056	Belorrusia		SRR1172185
057	Belorrusia		SRR1183663
058	Belorrusia		SRR1172230
059	Belorrusia		SRR1184035
060	Belorrusia		SRR1181155
061	Belorrusia		SRR1169009
062	Belorrusia		SRR1180970
063	Belorrusia		SRR1172393
064	Belorrusia		SRR1180922
065	Brasil	PRJEB23648 (Feliciano et al., 2018)	ERR2432994
066	China	PRJNA209296	SRR921502
067	China		SRR921503
068	China	PRJNA395592	SRR5894885
069	China		SRR5894884
070	China		SRR5894881
071	Georgia	PRJNA392103 (Sengstake et al., 2017)	SRR5761429
072	Mozambique	PRJEB23648 (Feliciano et al., 2018)	ERR2433008
073	Rusia	ERP000192 (Casali et al., 2014)	ERR067672
074	Rusia		ERR234641
075	Rusia		ERR144600
076	Rusia		ERR067761
077	Rusia		ERR067754
078	Rusia		ERR229982
079	Rusia		ERR067674
080	Rusia		ERR067724
081	Rusia		ERR228049
082	Rusia		ERR229929
083	Rusia		ERR158616
084	Rusia		ERR108420
085	Rusia		ERR234560
086	Rusia		ERR234657
087	Rusia		ERR133890
088	Rusia		ERR067696
089	Rusia		ERR227985
090	Rusia		ERR133900
091	Rusia		ERR067679
092	Rusia		ERR228062
093	Rusia		ERR067722
094	Rusia		ERR158596
095	Rusia		ERR158585
096	Rusia		ERR133854
097	Rusia		ERR234622
098	Rusia		ERR067645
099	Rusia		ERR108480
100	Rusia		ERR133908
101	Rusia		ERR067762
102	Rusia		ERR137208
103	Rusia		ERR144620
104	Rusia		ERR158588
105	Rusia		ERR117453
106	Rusia		ERR067671
107	Rusia		ERR158580
108	Rusia		ERR117454
109	Rusia		ERR067584
110	Rusia		ERR234600
111	Rusia		ERR067700
112	Rusia		ERR067644
113	Rusia		ERR144567
114	Rusia		ERR234661
115	Rusia		ERR133906
116	Sudafrica	PRJNA183624 (Cohen et al., 2015)	SRR832991
117	Sudafrica		SRR1173422
118	Sudafrica		SRR924207
119	Sudafrica		SRR1184333
120	Sudafrica		SRR1062834
121	Sudafrica		SRR1175022
122	Sudafrica		SRR1062823
123	Sudafrica		SRR1173448
124	Sudafrica		SRR1184301
125	Sudafrica		SRR1173354
126	Sudafrica		SRR1173038
127	Sudafrica		SRR924232
128	Sudafrica		SRR924227
129	Sudafrica		SRR1173069
130	Sudafrica		SRR1175345
131	Sudafrica		SRR847793
132	Sudafrica		SRR1184297
133	Sudafrica		SRR1184320
134	Sudafrica		SRR1196575
135	Sudafrica		SRR924222
136	Sudafrica		SRR1184307
137	Sudafrica		SRR1196504
138	Sudafrica		SRR1184342
139	Sudafrica		SRR1173039
140	Sudafrica		SRR924230
141	Sudafrica		SRR1184340
142	Sudafrica		SRR1175334
143	Sudafrica		SRR1173199
144	Sudafrica		SRR1062854
145	Sudafrica		SRR924226
146	Sudafrica		SRR833000
147	Sudafrica		SRR1172836
148	Sudafrica		SRR1173430
149	Sudafrica		SRR1180359
150	Sudafrica		SRR1175358
151	Sudafrica		SRR924213
152	Sudafrica		SRR1172994
153	Sudafrica		SRR1196510
154	Sudafrica		SRR924692
155	Sudafrica		SRR924217
156	Sudafrica		SRR924229
157	Sudafrica		SRR1196530
158	Sudafrica		SRR1062827
159	Sudafrica		SRR1173349
160	Sudafrica		SRR1172739
161	Sudafrica		SRR924223
162	Sudafrica		SRR1062837
163	Sudafrica		SRR1173032
164	Sudafrica		SRR1062825
165	Sudafrica		SRR833191
166	Sudafrica		SRR1196586
167	Sudafrica		SRR924215
168	Sudafrica		SRR1184382
169	Sudafrica		SRR1180415
170	Sudafrica		SRR1181376
171	Sudafrica		SRR833096
172	Sudafrica		SRR1173100
173	Sudafrica		SRR1184378
174	Sudafrica		SRR1181357
175	Sudafrica		SRR924218
176	Sudafrica		SRR924219
177	Sudafrica		SRR1173259
178	Sudafrica		SRR924697
179	Sudafrica		SRR924205
180	Sudafrica		SRR924216
181	Sudafrica		SRR1181391
182	Sudafrica		SRR1062846
183	Sudafrica		SRR1184300
184	Sudafrica		SRR1175065
185	Sudafrica		SRR924234
186	Sudafrica		SRR1196477
187	Sudafrica		SRR1184326
188	Sudafrica		SRR1184352
189	Sudafrica		SRR1173350
190	Sudafrica		SRR1196542
191	Sudafrica		SRR924694
192	Sudafrica		SRR1196528
193	Sudafrica		SRR1062841
194	Sudafrica		SRR924206
195	Sudafrica		SRR1062842
196	Sudafrica		SRR1196556
197	Sudafrica		SRR833121
198	Sudafrica		SRR1196503
199	Sudafrica		SRR1181396
200	Sudafrica		SRR1173056
201	Sudafrica		SRR924220
202	Sudafrica		SRR1196515
203	Sudafrica		SRR1184331
204	Sudafrica		SRR1184366
205	Sudafrica		SRR924225
206	Sudafrica		SRR924228
207	Sudafrica		SRR924208
208	Sudafrica		SRR1173143
209	Sudafrica		SRR1196511
210	Sudafrica		SRR1062819
211	Sudafrica		SRR1175354
212	Sudafrica		SRR1184360
213	Sudafrica		SRR1062822
214	Sudafrica		SRR1062820
215	Sudafrica		SRR1173142
216	UK-Lituania	PRJB9206 (Brown et al., 2015)	ERR867522
217	UK-Lituania		ERR867523
218	UK-Lituania		ERR867532
219	UK-Lituania		ERR867533
220	UK-Lituania		ERR867524
221	UK-Lituania		ERR867534

## Sheet: Supplementary Table S2
Supplementary Table S2: Basic epidemiological data and drug susceptibility confirmation results from all XDR-TB strains. LPA: line probe assay (GenoType MTBDRplus v2), PM: proportion method 7H10. Minimum inhibitory concentrations (μg/ml) are specified for every drug tested with PM. The average referenced genome mapping depth and coverage are specified. For LPA results, asterisks reveal inferred r…
Code	Sex	Age	Isolation Year	Location	History	LPA		PM						Assembly Depth	Assembly Coverage	Lineage Sublineage	Family	SIT
						RIF	INH	RIF 1.0	INH 0.2	INH 1.0	KAN 5.0	CAP 10.0	LEV 1.0
XDR-01	F	27	2011	LIMA	Previously treated	R	R	R	R	R	R	R	R	119	0.99	4.1.2.1	H1	47
XDR-02	M	35	2011	CALLAO	Previously treated	R	R	R	R	R	S	R	R	85	0.99	4.3.3	LAM	1355
XDR-03	M	22	2011	LIMA	Newly diagnosed	R	R	R	R	R	R	R	R	95	0.99	4.3.4.2	LAM1	469
XDR-04	M	19	2011	CALLAO	NA	R	R	R	R	R	R	S	R	47	0.99	2.2.1	Beijing	1
XDR-05	F	30	2011	LA LIBERTAD	Previously treated	R	R	R	R	R	R	R	R	138	0.99	4.1.1.3	T1	219
XDR-06	M	18	2012	LIMA	Newly diagnosed	R	R	R	R	R	R	R	R	91	0.99	4.3.3	H3	3001
XDR-07	F	39	2013	LIMA	Previously treated	R	R	R	R	R	R	R	R	52	0.99	4.1.1	X3	91
XDR-08	F	35	2012	LIMA	Previously treated	R	R	R	R	R	S	R	R	75	0.99	4	T1	53
XDR-09	F	30	2013	ICA	Previously treated	R*	R	R	R	R	R	R	R	56	0.99	4.1.2.1	T2	52
XDR-10	M	25	2013	AREQUIPA	Previously treated	R	R	R	R	R	S	R	R	67	0.99	4.1.1.3	T1	219
XDR-11	M	39	2013	LIMA	Previously treated	R	R	R	R	R	R	R	R	51	0.99	4.1.2.1	Orphan	Orphan
XDR-12	F	33	2013	LIMA	Previously treated	R	R	R	R	R	R	S	R	54	0.99	2.2.1	Beijing	1
XDR-13	M	52	2013	LIMA	Previously treated	R	R	R	R	R	R	R	R	76	0.99	4.3.3	LAM	1355
XDR-14	F	48	2013	CALLAO	Previously treated	R	R	R	R	R	R	R	R	56	0.99	4.3.4.2	LAM1	469
XDR-15	M	46	2013	LIMA	Previously treated	R	R	R	R	R	R	R	R	53	0.99	4.3.3	H3	3001
XDR-16	F	35	2013	LIMA	Newly diagnosed	R	R	R	R	R	R	R	R	93	0.99	4.3.3	H3	3001
XDR-17	F	39	2013	LIMA	Previously treated	R	R	R	R	R	R	R	R	88	0.99	4.1.2.1	T1	53
XDR-18	M	26	2013	LIMA	Previously treated	R	R*	R	R	R	R	R	R	71	0.99	4	T1	53
XDR-19	M	31	2013	LIMA	Previously treated	S	R	R	R	R	R	R	R	58	0.99	4.1.1	X3	3780
XDR-20	M	36	2013	LIMA	Newly diagnosed	R	R	R	R	R	S	R	R	64	0.99	4.1.2.1	H1	47
XDR-21	F	43	2013	LIMA	Previously treated	R	R	R	R	R	R	R	R	78	0.99	4.1.2.1	T1	53
XDR-22	F	21	2013	LIMA	Newly diagnosed	R	R	R	R	R	R	R	R	60	0.99	4.3.4.2	LAM1	469
XDR-23	M	33	2013	LIMA	Previously treated	R	R	R	R	R	S	R	R	57	0.99	4.3.3	LAM	1355
XDR-24	M	78	2014	LIMA	Previously treated	R*	R	R	R	R	S	R	R	53	0.99	4.1.2.1	H1	47
XDR-25	M	36	2014	LIMA	Previously treated	R	R	R	R	R	R	S	R	50	0.99	4.1.2.1	H1	47
XDR-26	M	35	2013	LIMA	Previously treated	R	R	R	R	R	R	S	R	63	0.99	4.1.2.1	H1	47
XDR-27	F	56	2014	LIMA	Previously treated	R	R	R	R	R	R	R	R	50	0.99	4.3.3	H3	3001
XDR-28	M	50	2013	LIMA	Previously treated	R*	S	R	R	R	R	R	R	99	0.99	4.1	Unknown	450
XDR-29	F	24	2014	ICA	Previously treated	R	R	R	R	R	R	R	R	139	0.99	4.3.4.2	LAM5	1160
XDR-30	F	50	2014	LIMA	Previously treated	R	R	R	R	R	R	R	R	80	0.99	4.3.3	H3	3001
XDR-31	M	16	2014	LIMA	Previously treated	R	R	R	R	R	S	R	R	92	0.99	4.3.3	LAM	1355
XDR-32	F	57	2014	LIMA	Previously treated	R*	R	R	R	R	R	R	R	99	0.99	4.3.3	LAM9	42
XDR-33	F	56	2014	LIMA	Newly diagnosed	R	R	R	R	R	R	R	R	60	0.99	4.3.3	LAM9	42
XDR-34	F	38	2014	LIMA	Previously treated	R	R	R	R	R	R	R	R	114	0.99	4.1.2.1	T1	53
XDR-35	F	45	2014	LIMA	Previously treated	R	R	R	R	R	R	R	R	55	0.99	4.1.2.1	T2	52
XDR-36	M	23	2014	LIMA	Previously treated	R	R	R	R	R	R	S	R	51	0.99	4.3.4.2	LAM5	93
XDR-37	F	38	2014	LIMA	Previously treated	R	R	R	R	R	R	R	R	64	0.99	4.3.3	H3	3001
XDR-38	M	23	2014	LIMA	Newly diagnosed	R	R	R	R	R	R	R	R	51	0.99	4.1.2.1	T1	535
XDR-39	M	33	2014	LIMA	Previously treated	R	R	R	R	R	R	R	R	73	0.99	4.1.2.1	T2	52
XDR-40	F	15	2014	LIMA	Previously treated	R	R	R	R	S	S	R	R	60	0.99	4.3.3	Orphan	Orphan
XDR-41	M	50	2014	LIMA	Previously treated	R*	R	R	R	R	S	R	R	83	0.99	4.1.2.1	H1	47
XDR-42	M	27	2014	ANCASH	Newly diagnosed	R	R	R	R	R	R	R	R	53	0.99	4.1.1	X3	91
XDR-43	M	21	2014	LIMA	Newly diagnosed	R	R	R	R	R	R	R	R	51	0.99	4.3.3	LAM	1355
XDR-44	M	42	2014	CALLAO	Previously treated	R	R	R	R	R	R	R	R	58	0.99	4.3.4.2	LAM5	93
XDR-45	F	21	2014	UCAYALI	Previously treated	R	R	R	R	R	R	R	R	107	0.99	4.3.3	Unknown	222
XDR-46	M	24	2014	LIMA	Previously treated	R	R	R	R	R	R	R	R	124	0.99	4.3.3	LAM	1355
XDR-47	M	33	2014	LIMA	Previously treated	R	R	R	R	R	R	S	R	78	0.99	2.2.1	Beijing	1
XDR-48	F	53	2014	LIMA	Previously treated	R	R	R	R	R	R	R	R	112	0.99	4.3.3	LAM	1355
XDR-49	M	33	2015	LIMA	Previously treated	R	R	R	R	R	R	R	R	114	0.99	4.3.3	LAM	1355
XDR-50	M	na	2015	LIMA	Previously treated	R*	R	R	R	R	S	R	R	46	0.99	4.1.2.1	H1	47
XDR-51	M	35	2015	LIMA	Previously treated	R	R	R	R	R	R	R	R	122	0.99	4.1.1	X3	91
XDR-52	F	76	2015	LIMA	Previously treated	R	R	R	R	R	R	R	R	56	0.99	4.1.2.1	H1	47
XDR-53	M	35	2015	LIMA	Previously treated	R	R	R	R	R	R	R	R	72	0.99	4.1.1	X3	91
XDR-54	F	50	2015	CALLAO	Previously treated	R	R	R	R	R	R	R	R	54	0.99	4.3.3	Orphan	Orphan
XDR-55	M	47	2015	ICA	Previously treated	R	R	R	R	R	S	R	R	76	0.99	4.3.3	Unknown	222
XDR-56	F	30	2015	CALLAO	Newly diagnosed	R	R	R	R	R	R	S	R	57	0.99	4.3.3	Unknown	222
XDR-57	M	29	2015	LIMA	Previously treated	R	R	R	R	R	S	R	R	82	0.99	4.3.3	LAM	1355
XDR-58	M	na	2015	LIMA	Previously treated	R	R	R	R	R	S	R	R	109	0.99	4.3.3	LAM	1355
XDR-59	F	60	2015	CALLAO	NA	R	R	R	R	R	R	R	R	56	0.99	4.1.2.1	T2	52
XDR-60	F	25	2015	LIMA	Newly diagnosed	R	R*	R	R	S	R	S	R	52	0.99	4	T1	53
XDR-61	M	17	2015	LIMA	Newly diagnosed	R*	R	R	R	R	S	R	R	58	0.99	4.1.2.1	H1	47
XDR-62	F	21	2015	LIMA	Newly diagnosed	R	R	R	R	R	R	R	R	64	0.99	4.1.2.1	T2	52
XDR-63	F	43	2015	LIMA	Previously treated	R	R	R	R	R	R	S	R	107	0.99	2.2.1	Beijing	1
XDR-64	M	28	2015	PIURA	Previously treated	R	R	R	R	R	R	R	R	76	0.99	4.1.1	X3	91
XDR-65	F	34	2015	LIMA	Previously treated	R	R	R	R	R	R	S	R	115	0.99	2.2.1	Beijing	1
XDR-66	M	69	2015	LORETO	Newly diagnosed	R	R	R	R	S	R	R	R	116	0.99	4.3.3	Orphan	Orphan
XDR-67	M	39	2015	LIMA	Previously treated	R	R	R	R	R	R	S	R	100	0.99	2.2.1	Beijing	1
XDR-68	M	19	2015	MADRE DE DIOS	Newly diagnosed	R	R	R	R	R	R	R	R	117	0.99	4.1.2.1	H1	62

## Sheet: Supplementary Table S3
Supplementary Table S3: set of variants founded in resistance-associated genes. Variants were call using a minimum deep threshold of 10X and a at least a variant frequency of 10%. a annotation obtained with SnpEff v4 (https://pcingola.github.io/SnpEff). fs: frameshift, dup: duplication, *: codon stop.
DRUG	GenoType MUT probe	GENE	TYPE OF VARIANTa	VARIANT	XDR-01	XDR-02	XDR-03	XDR-04	XDR-05	XDR-06	XDR-07	XDR-08	XDR-09	XDR-10	XDR-11	XDR-12	XDR-13	XDR-14	XDR-15	XDR-16	XDR-17	XDR-18	XDR-19	XDR-20	XDR-21	XDR-22	XDR-23	XDR-24	XDR-25	XDR-26	XDR-27	XDR-28	XDR-29	XDR-30	XDR-31	XDR-32	XDR-33	XDR-34	XDR-35	XDR-36	XDR-37	XDR-38	XDR-39	XDR-40	XDR-41	XDR-42	XDR-43	XDR-44	XDR-45
Isoniacida		katG	upstream_gene_variant	g-7t	0	0	0	0	0	0	0	0	0	0	0	0	0	0	0	0	0	0	0	0	0	0	0	0	0	0	0	0	0	0	0	0	0	0	0	0	0	0	0	0	0	0	0	0	0
Isoniacida		katG	upstream_gene_variant	g-8c	0	0	0	0	0	0	0	0	0	0	0	0	0	0	0	0	0	0	0	0	0	0	0	0	0	0	0	0	0	0	0	0	0	0	0	0	0	0	0	0	0	0	0	0	0
Isoniacida		katG	upstream_gene_variant	a-10c	0	0	0	0	0	0	0	0	0	0	0	0	0	0	0	0	0	1	0	0	0	0	0	0	0	0	0	0	0	0	0	0	0	0	0	0	0	0	0	0	0	0	0	0	0
Isoniacida		katG	missense_variant	Q4H	0	0	0	0	0	0	0	0	0	0	0	0	0	0	0	0	0	0	0	0	0	0	0	0	0	0	0	0	0	0	0	0	0	0	0	0	0	0	0	0	0	0	0	0	0
Isoniacida		katG	missense_variant	Q4*	0	0	0	0	0	0	0	0	0	0	0	0	0	0	0	0	0	0	0	0	0	0	0	0	0	0	0	0	0	0	0	0	0	0	0	0	0	0	0	0	0	0	0	0	0
Isoniacida		katG	missense_variant	P92S	0	0	0	0	0	0	0	0	0	0	0	0	0	0	0	0	0	0	0	0	0	0	0	0	0	0	0	0	0	0	0	0	0	0	0	0	0	0	0	0	0	0	0	0	1
Isoniacida		katG	missense_variant	H97L	0	0	0	0	0	0	0	0	0	0	0	0	0	0	0	0	0	0	0	0	0	0	0	0	0	0	0	0	0	0	0	0	0	0	0	0	0	0	0	0	0	0	0	0	0
Isoniacida		katG	missense_variant	A109T	0	0	0	0	0	0	0	0	0	0	0	0	0	0	0	0	0	0	0	0	0	0	0	0	0	0	0	0	0	0	0	0	0	0	0	0	0	0	0	0	0	0	0	0	0
Isoniacida		katG	frameshift_variant	N133fs	0	0	0	0	0	0	0	0	0	0	0	0	0	0	0	0	0	0	0	0	0	0	0	0	0	0	0	0	0	0	0	0	0	0	0	0	0	0	0	0	0	0	0	0	0
Isoniacida		katG	missense_variant	N138S	0	0	0	0	0	0	0	0	0	0	0	0	0	0	0	0	0	0	0	0	0	0	0	0	0	0	0	0	0	0	0	0	0	0	0	0	0	0	0	0	0	0	0	0	0
Isoniacida		katG	missense_variant	L141F	0	0	0	0	0	0	0	0	0	0	0	0	0	0	0	0	0	0	0	0	0	0	0	0	0	0	0	0	0	0	0	0	0	0	0	0	0	0	0	0	0	0	0	0	0
Isoniacida		katG	missense_variant	K154T	0	0	0	0	0	0	0	0	0	0	0	0	0	0	0	0	0	0	0	0	0	0	0	0	0	0	0	0	0	0	0	0	0	0	0	0	0	0	0	0	0	0	0	0	0
Isoniacida		katG	missense_variant	Y155S	0	0	0	0	0	0	0	0	0	0	0	0	0	0	0	0	0	0	0	0	0	0	0	0	0	0	0	0	0	0	0	0	0	0	0	0	0	0	0	0	0	0	0	0	0
Isoniacida		katG	missense_variant	G177S	0	0	0	0	0	0	0	0	0	0	0	0	0	0	0	0	0	0	0	0	0	0	0	0	0	0	0	0	0	0	0	0	0	0	0	0	0	0	0	0	0	0	0	0	0
Isoniacida		katG	missense_variant	W191G	0	0	0	0	0	0	0	0	0	0	0	0	0	0	0	0	0	0	0	0	0	0	0	0	0	0	0	0	0	0	0	0	0	0	0	0	0	0	0	0	0	0	0	0	0
Isoniacida		katG	missense_variant	G234E	0	0	0	0	0	0	0	0	0	0	0	0	0	0	0	0	0	0	0	0	0	0	0	0	0	0	0	0	0	0	0	0	0	0	0	0	0	0	0	0	0	0	0	0	0
Isoniacida		katG	missense_variant	P235S	0	0	0	0	0	0	0	0	0	0	0	0	0	0	0	0	0	0	0	0	0	0	0	0	0	0	0	0	0	0	0	0	0	0	0	0	0	0	0	0	0	0	0	0	0
Isoniacida		katG	missense_variant	T271A	0	0	0	0	0	0	0	0	0	0	0	0	0	0	0	0	0	0	0	0	0	0	0	0	0	0	0	0	0	0	0	0	0	0	0	0	0	0	0	0	0	0	0	0	0
Isoniacida		katG	missense_variant	F272L	0	0	0	0	0	0	0	0	0	0	0	0	0	0	0	0	0	0	0	0	0	0	0	0	0	0	0	0	0	0	0	0	0	0	0	0	0	0	0	0	0	0	0	0	0
Isoniacida		katG	missense_variant	G307V	0	0	0	0	0	0	0	0	0	0	0	0	0	0	0	0	0	0	0	0	0	0	0	0	0	0	0	0	0	0	0	1	0	0	0	0	0	0	0	0	0	0	0	0	0
Isoniacida	katG MUT1	katG	missense_variant	S315T	1	1	1	1	1	1	1	1	1	1	1	1	1	1	1	1	1	0	1	1	1	1	1	1	1	1	1	0	1	1	1	0	1	1	1	1	1	1	1	0	1	1	1	1	0
Isoniacida		katG	missense_variant	S315N	0	0	0	0	0	0	0	0	0	0	0	0	0	0	0	0	0	0	0	0	0	0	0	0	0	0	0	0	0	0	0	0	0	0	0	0	0	0	0	0	0	0	0	0	0
Isoniacida		katG	frameshift_variant	G358fs	0	0	0	0	0	0	0	0	0	0	0	0	0	0	0	0	0	0	0	0	0	0	0	0	0	0	0	0	0	0	0	0	0	0	0	0	0	0	0	0	0	0	0	0	0
Isoniacida		katG	synonymous_variant	P365P	0	0	0	0	0	0	0	0	0	0	0	0	0	0	0	0	0	0	0	0	0	0	0	0	0	0	0	0	1	0	0	0	0	0	0	1	0	0	0	0	0	0	0	0	0
Isoniacida		katG	missense_variant	T380I	0	0	0	0	0	0	0	0	0	0	0	0	0	0	0	0	0	0	0	0	0	0	0	0	0	0	0	0	0	0	0	0	0	0	0	0	0	0	0	0	0	0	0	0	0
Isoniacida		katG	missense_variant	R396L	0	0	0	0	0	0	0	0	0	0	0	0	0	0	0	0	0	0	0	0	0	0	0	0	0	0	0	0	0	0	0	0	0	0	0	0	0	0	0	0	0	0	0	0	0
Isoniacida		katG	missense_variant	D419H	0	0	0	0	0	0	0	0	0	0	0	0	0	0	0	0	0	0	0	0	0	0	0	0	0	0	0	0	0	0	0	0	0	0	0	0	0	0	0	0	0	0	0	0	0
Isoniacida		katG	missense_variant	P432L	0	0	0	0	0	0	0	0	0	0	0	0	0	0	0	0	0	0	0	0	0	0	0	0	0	0	0	0	0	0	0	0	0	0	0	0	0	0	0	0	0	0	0	0	0
Isoniacida		katG	missense_variant	R463L	0	0	0	1	0	0	0	0	0	0	0	1	0	0	0	0	0	0	0	0	0	0	0	0	0	0	0	0	0	0	0	0	0	0	0	0	0	0	0	0	0	0	0	0	0
Isoniacida		katG	synonymous_variant	A478A	0	0	0	0	1	0	0	0	0	1	0	0	0	0	0	0	0	0	0	0	0	0	0	0	0	0	0	0	0	0	0	0	0	0	0	0	0	0	0	0	0	0	0	0	0
Isoniacida		katG	synonymous_variant	A551A	0	0	0	0	0	0	0	0	0	0	0	0	0	0	0	0	0	0	0	0	0	0	0	0	0	0	0	0	0	0	0	0	1	0	0	0	0	0	0	0	0	0	0	0	0
Isoniacida		katG	frameshift_variant	A551fs	0	0	0	0	0	0	0	0	0	0	0	0	0	0	0	0	0	0	0	0	0	0	0	0	0	0	0	0	0	0	0	0	0	0	0	0	0	0	0	0	0	0	0	0	0
Isoniacida		katG	missense_variant	L587P	0	0	0	0	0	0	0	0	0	0	0	0	0	0	0	0	0	0	0	0	0	0	0	0	0	0	0	0	0	0	0	0	0	0	0	0	0	0	0	0	0	0	0	0	0
Isoniacida		katG	missense_variant	R595L	0	0	0	0	0	0	0	0	0	0	0	0	0	0	0	0	0	0	0	0	0	0	0	0	0	0	0	0	0	0	0	0	0	0	0	0	0	0	0	0	0	0	0	0	0
Isoniacida		katG	missense_variant	N596H	0	0	0	0	0	0	0	0	0	0	0	0	0	0	0	0	0	0	0	0	0	0	0	0	0	0	0	0	0	0	0	0	0	0	0	0	0	0	0	0	0	0	0	0	0
Isoniacida		katG	missense_variant	N660T	0	0	0	0	0	0	0	0	0	0	0	0	0	0	0	0	0	0	0	0	0	0	0	0	0	0	0	0	0	0	0	0	0	0	0	0	0	0	0	0	0	0	0	0	0
Isoniacida		katG	missense_variant	N660D	0	0	0	0	0	0	0	0	0	0	0	0	0	0	0	0	0	0	0	0	0	0	0	0	0	0	0	0	0	0	0	0	0	0	0	0	0	0	0	0	0	0	0	0	0
Isoniacida		katG	missense_variant	T690P	0	0	0	0	0	0	0	0	0	0	0	0	0	0	0	0	0	0	0	0	0	0	0	0	0	0	0	1	0	0	0	0	0	0	0	0	0	0	0	0	0	0	0	0	0
Isoniacida		katG	missense_variant	E709G	0	0	0	0	0	0	0	0	0	0	0	0	0	0	0	0	0	0	0	0	0	0	0	0	0	0	0	0	0	0	0	0	0	0	0	0	0	0	0	0	0	0	0	0	0
Isoniacida		inhA	upstream_gene_variant	a-46g	0	0	0	0	0	0	0	0	0	0	0	0	0	0	0	0	0	0	0	0	0	0	0	0	0	0	0	0	0	0	0	0	0	0	0	0	0	0	0	0	0	0	0	0	0
Isoniacida		inhA	upstream_gene_variant	g-17t	0	0	0	0	0	0	0	0	0	0	0	0	0	0	0	0	0	1	0	0	0	0	0	0	0	0	0	0	1	0	0	0	0	0	0	0	0	0	0	0	0	0	0	0	0
Isoniacida	inhA MUT1	inhA	upstream_gene_variant	c-15t	0	0	0	0	0	0	0	0	0	0	0	0	0	0	0	0	0	0	0	0	0	0	0	1	0	0	0	0	0	0	0	1	0	0	0	0	0	0	0	1	1	0	0	0	1
Isoniacida	inhA MUT3A	inhA	upstream_gene_variant	t-8c	0	0	0	0	0	0	0	0	1	0	0	0	0	0	0	0	0	0	0	0	0	0	0	0	0	0	0	0	0	0	0	0	0	0	0	0	0	0	0	0	0	0	0	0	0
Isoniacida		inhA	missense_variant	I21T	0	0	0	0	0	0	0	0	0	0	0	0	0	0	0	0	0	0	0	0	0	0	0	0	0	0	0	0	0	0	0	0	0	0	0	0	0	0	0	0	0	0	0	0	1
Isoniacida		inhA	missense_variant	S94A	0	0	0	0	0	0	0	0	0	0	0	0	0	0	0	0	0	0	0	0	0	0	0	0	0	0	0	1	0	0	0	0	0	0	0	0	0	0	0	0	0	0	0	0	0
Isoniacida		inhA	missense_variant	I194T	0	0	0	0	0	0	0	0	0	0	0	0	0	0	0	0	0	0	0	0	0	0	0	0	0	0	0	0	0	0	0	0	0	0	0	0	0	0	0	0	0	0	0	0	0
Isoniacida		fabG1	synonymous_variant	S142S	0	0	0	0	0	0	1	0	0	0	0	0	0	0	0	0	0	0	0	0	0	0	0	0	0	0	0	0	0	0	0	0	0	0	0	0	0	0	0	0	0	1	0	0	0
Isoniacida		fabG1	synonymous_variant	L203L	0	0	0	0	0	0	0	0	0	0	0	0	0	0	0	0	0	0	0	0	0	0	0	0	0	0	1	0	0	0	0	0	0	0	0	0	0	0	0	0	0	0	0	0	0
Isoniacida		fabG1	synonymous_variant	V221V	0	0	0	0	0	0	0	0	0	0	0	0	0	0	0	0	0	0	0	0	0	0	0	0	0	0	0	1	0	0	0	0	0	0	0	0	0	0	0	0	0	0	0	0	0
Isoniacida		oxyR	non_coding_transcript_exon_variant	t327g	0	0	0	0	0	0	0	0	0	0	0	0	0	0	0	0	1	0	0	0	0	0	0	0	0	0	0	0	0	0	0	0	0	0	0	0	0	0	0	0	0	0	0	0	0
Isoniacida		oxyR	non_coding_transcript_exon_variant	c501t	0	0	0	0	0	0	0	0	0	0	0	0	0	0	0	0	0	0	0	0	0	0	0	0	0	0	0	0	0	0	0	0	0	0	0	0	0	0	0	0	0	0	0	0	0
Isoniacida		ahpC	upstream_gene_variant	g-48a	0	0	0	0	0	0	0	0	0	0	0	0	0	0	0	0	0	0	0	0	0	0	0	0	0	0	0	0	0	0	0	0	0	0	0	0	0	0	0	0	0	0	0	0	0
Isoniacida		ahpC	upstream_gene_variant	c-52t	0	0	0	0	0	0	0	0	0	0	0	0	0	0	0	0	0	0	0	0	0	0	0	0	0	0	0	0	0	0	0	0	0	0	0	0	0	0	0	0	0	0	0	0	0
Isoniacida		ahpC	upstream_gene_variant	c-52a	0	0	0	0	0	0	0	1	0	0	0	0	0	0	0	0	0	0	0	0	0	0	0	0	0	0	0	0	0	0	0	0	0	0	0	0	0	0	0	0	0	0	0	0	0
Isoniacida		ahpC	upstream_gene_variant	c-54t	0	0	0	0	0	0	0	0	0	0	0	0	0	0	0	0	0	0	0	0	0	0	0	0	0	0	0	0	0	0	0	0	0	0	0	0	0	0	0	0	0	0	0	0	0
Isoniacida		ahpC	upstream_gene_variant	c-57t	0	0	0	0	0	0	0	0	0	0	0	0	0	0	0	0	0	0	0	0	0	0	0	0	0	0	0	0	0	0	0	0	0	0	0	0	0	0	0	0	0	0	0	0	0
Isoniacida		ahpC	missense_variant	P44R	0	0	0	0	0	0	0	0	0	0	0	0	0	0	0	0	0	0	0	0	0	0	0	0	0	0	0	0	0	0	0	0	0	0	0	0	0	0	0	0	0	0	0	0	0
Isoniacida		ahpC	missense_variant	D73H	0	0	0	0	1	0	0	0	0	1	0	0	0	0	0	0	0	0	0	0	0	0	0	0	0	0	0	0	0	0	0	0	0	0	0	0	0	0	0	0	0	0	0	0	0
Isoniacida		kasA	missense_variant	A45S	0	0	1	0	0	0	0	0	0	0	0	0	0	1	0	0	0	0	0	0	0	1	0	0	0	0	0	0	0	0	0	0	0	0	0	0	0	0	0	0	0	0	0	0	0
Isoniacida		kasA	missense_variant	A209T	0	0	0	0	0	0	0	0	0	0	0	0	0	0	0	0	0	0	0	0	0	0	0	0	0	0	0	0	0	0	0	0	0	0	0	0	0	0	0	0	0	0	0	0	0
Isoniacida		kasA	missense_variant	G269S	0	1	0	0	0	1	0	0	0	0	0	0	1	0	1	1	0	0	0	0	0	0	1	0	0	0	1	0	0	1	1	1	1	0	0	0	1	0	0	1	0	0	1	0	1
Isoniacida		ndh	missense_variant	V18A	0	0	0	0	0	0	0	0	0	0	0	0	0	0	0	0	0	0	0	0	0	0	0	0	0	0	0	0	0	0	0	0	0	0	0	0	0	0	0	0	0	0	0	0	0
Isoniacida		ndh	conservative_inframe_insertion	D288dup	0	0	0	0	0	0	0	1	0	0	0	0	0	0	0	0	0	0	0	0	0	0	0	0	0	0	0	0	0	0	0	0	0	0	0	0	0	0	0	0	0	0	0	0	0
Isoniacida		ndh	frameshift_variant	A324fs	0	0	0	0	0	0	0	0	0	0	0	0	0	0	0	0	0	0	0	0	0	0	0	0	0	0	0	0	0	0	1	0	0	0	0	0	0	0	0	0	0	0	0	0	0
Isoniacida		ndh	frameshift_variant	I337fs	0	0	0	0	0	0	0	0	0	0	0	0	0	0	0	0	0	0	0	0	0	0	0	0	0	0	0	0	0	0	0	0	0	0	0	0	0	0	0	0	0	0	0	0	0
Isoniacida		ndh	synonymous_variant	A344A	0	0	0	0	0	0	0	0	0	0	0	0	0	0	0	0	0	0	0	0	0	0	0	0	0	0	0	0	0	0	0	0	1	0	0	0	0	0	0	0	0	0	0	0	0
Isoniacida		ndh	synonymous_variant	L404L	0	0	0	0	0	0	0	1	0	0	0	0	0	0	0	0	0	0	0	0	0	0	0	0	0	0	0	0	0	0	0	0	0	0	0	0	0	0	0	0	0	0	0	0	0
Isoniacida		furA	missense_variant	V25L	0	0	0	0	0	0	0	0	0	0	0	0	0	0	0	0	0	0	0	0	0	0	0	0	0	0	0	0	0	0	0	0	0	0	0	0	0	0	0	0	0	0	0	0	0
Isoniacida		furA	synonymous_variant	S140S	0	0	0	0	0	0	0	1	0	0	0	0	0	0	0	0	0	0	0	0	0	0	0	0	0	0	0	0	0	0	0	0	0	0	0	0	0	0	0	0	0	0	0	0	0
Isoniacida		efpA	missense_variant	S84R	0	0	0	0	0	0	0	0	0	0	0	0	0	0	0	0	0	0	0	0	0	0	0	0	0	0	0	0	0	0	0	0	0	0	0	0	0	0	0	0	0	0	0	0	0
Isoniacida		efpA	synonymous_variant	V192V	0	0	0	0	0	0	0	0	0	0	0	0	0	0	0	0	0	0	0	0	0	0	0	0	0	0	0	0	0	0	0	0	0	0	0	0	0	0	0	0	0	0	0	0	0
Isoniacida		efpA	synonymous_variant	V435V	0	0	0	0	0	0	0	1	0	0	0	0	0	0	0	0	0	1	0	0	0	0	0	0	0	0	0	0	0	0	0	0	0	0	0	0	0	0	0	0	0	0	0	0	0
Isoniacida		nat	missense_variant	D27N	0	0	0	0	0	0	0	0	0	0	0	0	0	0	0	0	0	1	0	0	0	0	0	0	0	0	0	0	0	0	0	0	0	0	0	0	0	0	0	0	0	0	0	0	0
Isoniacida		nat	missense_variant	Y177H	0	0	0	0	0	0	0	0	0	0	0	0	0	0	0	0	0	0	0	0	0	0	0	0	0	0	0	0	0	0	0	0	0	0	0	0	0	0	0	0	0	0	0	0	0
Isoniacida		nat	missense_variant	G207R	0	0	0	0	0	0	0	0	0	0	0	0	0	0	0	0	0	0	0	0	0	0	0	0	0	0	0	0	0	0	0	0	0	0	0	0	0	0	0	0	0	0	0	0	0
Isoniacida		fbpC	missense_variant	P77L	0	0	0	0	0	0	0	0	0	0	0	0	0	0	0	0	0	0	0	0	0	0	0	0	0	0	0	0	0	0	0	0	0	0	0	0	0	0	0	0	0	0	0	0	0
Isoniacida		fbpC	synonymous_variant	E103E	0	1	1	0	0	1	0	0	0	0	0	0	1	1	1	1	0	0	0	0	0	1	1	0	0	0	1	0	1	1	1	1	1	0	0	1	1	0	0	1	0	0	1	1	1
Isoniacida		fbpC	synonymous_variant	A290A	0	0	0	0	0	0	0	0	0	0	0	0	0	0	0	0	0	0	0	0	0	0	0	0	0	0	0	0	0	0	0	0	0	0	0	0	0	0	0	0	0	0	0	0	0
Isoniacida		Rv0340	synonymous_variant	I30I	0	1	1	0	0	1	0	0	0	0	0	0	1	1	1	1	0	0	0	0	0	1	1	0	0	0	1	0	1	1	1	1	1	0	0	1	1	0	0	1	0	0	1	1	1
Isoniacida		iniB	missense_variant	A70T	0	0	0	0	0	0	0	1	0	0	0	0	0	0	0	0	0	1	0	0	0	0	0	0	0	0	0	0	0	0	0	0	0	0	0	0	0	0	0	0	0	0	0	0	0
Isoniacida		iniB	synonymous_variant	A193A	0	0	0	0	0	0	1	0	0	0	0	0	0	0	0	0	0	0	1	0	0	0	0	0	0	0	0	0	0	0	0	0	0	0	0	0	0	0	0	0	0	1	0	0	0
Isoniacida		iniB	missense_variant	M168K	0	0	0	0	0	0	0	0	0	0	0	0	0	0	0	0	0	0	0	0	0	0	0	0	0	0	0	0	0	0	0	0	0	0	0	0	0	0	0	0	0	0	0	0	0
Isoniacida		iniB	synonymous_variant	G221G	0	0	0	0	0	0	0	0	0	0	0	0	0	0	0	0	0	0	0	0	0	0	0	0	0	0	0	0	0	0	0	0	0	0	0	0	0	0	0	0	0	0	0	0	0
Isoniacida		iniB	missense_variant	G226V	0	0	0	0	0	0	0	0	0	0	0	0	0	0	0	0	0	0	0	0	0	0	0	0	0	0	0	0	0	0	0	0	0	0	0	0	0	0	0	0	0	0	0	0	0
Isoniacida		iniB	missense_variant	G386D	0	0	0	0	0	0	0	0	0	0	0	0	0	0	0	0	0	0	0	0	0	0	0	0	0	0	0	0	0	0	0	0	0	0	0	0	0	0	0	0	0	0	0	0	0
Isoniacida		iniA	synonymous_variant	G178G	0	0	0	0	0	0	0	0	0	0	0	0	0	0	0	0	0	0	0	0	0	0	0	0	0	0	0	0	0	0	0	0	0	0	0	0	0	0	0	0	0	0	0	0	0
Isoniacida		iniA	missense_variant	S284A	0	0	0	0	0	0	0	0	0	0	0	0	0	0	0	0	0	0	0	0	0	0	0	0	0	0	0	0	0	0	0	0	0	0	0	0	0	0	0	0	0	0	0	0	0
Isoniacida		iniA	synonymous_variant	V322V	0	0	0	0	1	0	0	0	0	1	0	0	0	0	0	0	0	0	0	0	0	0	0	0	0	0	0	0	0	0	0	0	0	0	0	0	0	0	0	0	0	0	0	0	0
Isoniacida		iniC	missense_variant	G331R	0	0	0	0	0	0	0	0	0	0	0	0	0	0	0	0	0	0	0	0	0	0	0	0	0	0	0	0	0	0	0	0	0	0	0	0	0	0	0	0	0	0	0	0	0
Isoniacida		Rv1592c	synonymous_variant	E321E	1	0	0	1	1	0	1	0	1	1	1	1	0	0	0	0	1	0	1	1	1	0	0	1	1	1	0	1	0	0	0	0	0	1	1	0	0	1	1	0	1	1	0	0	0
Isoniacida		Rv1592c	missense_variant	I322V	1	0	0	1	1	0	1	0	1	1	1	1	0	0	0	0	1	0	1	1	1	0	0	1	1	1	0	1	0	0	0	0	0	1	1	0	0	1	1	0	1	1	0	0	0
Isoniacida		Rv1772	synonymous_variant	C80C	0	0	0	0	0	0	0	1	0	0	0	0	0	0	0	0	0	1	0	0	0	0	0	0	0	0	0	0	0	0	0	0	0	0	0	0	0	0	0	0	0	0	0	0	0
Isoniacida		srmR	missense_variant	S43L	0	0	0	0	0	1	0	0	0	0	0	0	0	0	1	1	0	0	0	0	0	0	0	0	0	0	1	0	0	1	0	0	0	0	0	0	1	0	0	1	0	0	0	0	1
Isoniacida		srmR	synonymous_variant	V174V	0	0	0	0	0	0	0	0	0	0	0	0	0	0	0	0	0	0	0	0	0	0	0	0	0	0	0	0	0	0	0	0	0	0	0	0	0	0	0	1	0	0	0	0	1
Isoniacida		srmR	synonymous_variant	R229R	0	0	0	0	0	0	0	0	0	0	0	0	0	0	0	0	0	0	0	0	0	0	0	0	0	0	0	0	0	0	0	0	0	0	0	0	0	0	0	0	0	0	0	0	0
Isoniacida		srmR	synonymous_variant	S296S	0	0	0	0	0	0	0	0	0	0	0	0	0	0	0	0	0	0	0	0	0	0	0	0	0	0	0	0	0	0	0	0	0	0	0	0	0	0	0	0	0	0	0	0	0
Isoniacida		accD6	missense_variant	Q113R	0	0	0	0	0	0	1	0	0	0	0	0	0	0	0	0	0	0	1	0	0	0	0	0	0	0	0	0	0	0	0	0	0	0	0	0	0	0	0	0	0	1	0	0	0
Isoniacida		accD6	missense_variant	V130M	0	0	0	0	0	0	0	0	0	0	0	0	0	0	0	0	0	0	0	0	0	0	0	0	0	0	0	0	0	0	0	0	0	0	0	0	0	0	0	0	0	0	0	0	0
Isoniacida		accD6	synonymous_variant	D200D	1	1	1	1	1	1	1	1	1	1	1	1	1	1	1	1	1	1	1	1	1	1	1	1	1	1	1	1	1	1	1	1	1	1	1	1	1	1	1	1	1	1	1	1	1
Isoniacida		accD6	missense_variant	D229G	0	0	0	1	0	0	0	0	0	0	0	1	0	0	0	0	0	0	0	0	0	0	0	0	0	0	0	0	0	0	0	0	0	0	0	0	0	0	0	0	0	0	0	0	0
Isoniacida		fadE24	missense_variant	G15D	0	0	0	0	0	0	1	0	0	0	0	0	0	0	0	0	0	0	1	0	0	0	0	0	0	0	0	0	0	0	0	0	0	0	0	0	0	0	0	0	0	1	0	0	0
Isoniacida		fadE24	synonymous_variant	K98K	0	0	0	0	0	0	0	0	0	0	0	0	0	0	0	0	0	0	0	0	0	0	0	0	0	0	0	0	0	0	0	0	0	0	0	0	0	0	0	0	0	0	0	0	0
Isoniacida		fadE24	missense_variant	I116L	0	0	0	0	0	0	0	1	0	0	0	0	0	0	0	0	0	1	0	0	0	0	0	0	0	0	0	0	0	0	0	0	0	0	0	0	0	0	0	0	0	0	0	0	0
Isoniacida		fadE24	missense_variant	P130L	0	0	0	0	0	0	0	1	0	0	0	0	0	0	0	0	0	1	0	0	0	0	0	0	0	0	0	0	0	0	0	0	0	0	0	0	0	0	0	0	0	0	0	0	0
Isoniacida		fadE24	missense_variant	Q379R	0	0	0	0	0	0	0	0	0	0	0	0	0	0	0	0	1	0	0	0	0	0	0	0	0	0	0	0	0	0	0	0	0	0	0	0	0	0	0	0	0	0	0	0	0
Rifampicina		rpoB	missense_variant	P45L	0	0	0	0	0	0	0	0	0	0	0	0	0	0	0	0	0	0	0	0	0	0	0	0	0	0	0	0	0	0	0	0	0	0	0	0	0	0	0	0	0	0	0	0	0
Rifampicina		rpoB	missense_variant	D92Y	0	0	0	0	0	0	0	0	0	0	0	0	0	0	0	0	0	0	0	0	0	0	0	0	0	0	0	0	0	0	0	0	0	0	0	0	0	0	0	0	0	0	0	0	0
Rifampicina		rpoB	synonymous_variant	D103D	1	0	0	0	0	0	0	0	1	0	1	0	0	0	0	0	1	0	0	1	1	0	0	1	1	1	0	0	0	0	0	0	0	1	1	0	0	1	1	0	1	0	0	0	0
Rifampicina		rpoB	missense_variant	D120N	0	0	0	0	0	0	0	0	0	0	0	0	0	0	0	0	0	0	0	0	0	0	0	0	0	0	0	0	0	0	0	0	0	0	0	0	0	0	0	0	0	0	0	0	0
Rifampicina		rpoB	missense_variant	T159P	0	0	0	0	0	0	0	0	0	0	0	0	0	0	0	0	0	0	0	0	0	0	0	0	0	0	0	0	0	0	0	0	0	0	0	0	0	0	0	0	0	0	0	0	0
Rifampicina		rpoB	missense_variant	V170F	0	0	0	0	0	0	0	0	0	0	0	0	0	0	0	0	0	0	0	0	0	0	0	0	0	0	0	0	0	0	0	0	0	0	0	0	0	0	0	0	0	0	0	0	0
Rifampicina		rpoB	missense_variant	H194R	0	0	0	0	0	0	0	0	0	0	0	0	0	0	0	0	0	0	0	0	0	0	0	0	0	0	0	0	0	0	0	0	0	0	0	0	0	0	0	0	0	0	0	0	0
Rifampicina		rpoB	missense_variant	E250G	0	0	0	0	0	0	0	0	0	0	0	0	0	0	0	0	0	0	0	0	0	0	0	0	0	0	0	0	0	0	0	0	0	0	0	0	0	0	0	0	0	0	0	0	0
Rifampicina		rpoB	missense_variant	Y308C	0	0	0	0	0	0	0	0	0	0	0	0	0	0	0	0	1	0	0	0	0	0	0	0	0	0	0	0	0	0	0	0	0	0	0	0	0	0	0	0	0	0	0	0	0
Rifampicina		rpoB	missense_variant	T399I	0	0	0	0	0	0	0	0	0	0	0	0	0	0	0	0	0	0	0	0	0	0	0	0	0	0	0	0	0	0	0	0	0	0	0	0	0	0	0	0	0	0	0	0	0
Rifampicina		rpoB	missense_variant	Q409R	0	0	0	0	0	0	0	0	0	0	0	0	0	0	0	0	0	0	0	0	0	0	0	0	0	0	0	0	0	0	0	0	0	0	0	0	0	0	0	0	0	0	0	0	0
Rifampicina		rpoB	missense_variant	F424V	0	0	0	0	0	0	0	0	0	0	0	0	0	0	0	0	0	0	0	0	0	0	0	0	0	0	0	0	0	0	0	0	0	0	0	0	0	0	0	0	0	0	0	0	0
Rifampicina		rpoB	missense_variant	L430P	0	0	0	0	0	0	0	0	0	0	0	0	0	0	0	0	0	0	0	0	0	0	0	0	0	0	0	0	0	0	0	0	0	0	0	0	0	0	0	0	0	0	0	0	0
Rifampicina		rpoB	missense_variant	L430R	0	0	0	0	0	0	0	0	0	0	0	0	0	0	0	0	0	0	0	0	0	0	0	0	0	0	0	0	0	0	0	0	0	0	0	0	0	0	0	0	0	0	0	0	0
Rifampicina		rpoB	missense_variant	S431R	0	0	0	0	0	0	0	0	0	0	0	0	0	0	0	0	0	0	0	0	0	0	0	0	0	0	0	0	0	0	0	1	0	0	0	0	0	0	0	0	0	0	0	0	0
Rifampicina		rpoB	missense_variant	Q432P	0	0	0	0	0	0	0	0	1	0	0	0	0	0	0	0	0	0	0	0	0	0	0	0	0	0	0	0	0	0	0	0	0	0	0	0	0	0	0	0	0	0	0	0	0
Rifampicina		rpoB	synonymous_variant	F433F	0	0	0	0	0	0	0	0	0	0	0	0	0	0	0	0	0	0	0	0	0	0	0	0	0	0	0	0	0	0	0	0	0	0	0	0	0	0	0	0	0	0	0	0	0
Rifampicina	rpoB MUT1	rpoB	missense_variant	D435V	0	1	1	0	0	1	0	0	0	0	1	0	1	1	1	1	0	0	0	0	1	1	1	0	0	0	1	0	0	1	1	0	0	0	0	0	1	0	0	0	0	0	1	0	0
Rifampicina		rpoB	missense_variant	D435Y	0	0	0	0	0	0	0	0	0	0	0	0	0	0	0	0	0	0	0	0	0	0	0	0	0	0	0	0	0	0	0	0	0	0	0	0	0	0	0	0	0	0	0	0	0
Rifampicina	rpoB MUT2B	rpoB	missense_variant	H445D	0	0	0	0	0	0	0	0	0	0	0	0	0	0	0	0	0	0	0	0	0	0	0	0	0	0	0	0	0	0	0	0	0	0	0	0	0	0	0	0	0	0	0	0	0
Rifampicina		rpoB	missense_variant	H445R	0	0	0	0	0	0	0	0	0	0	0	0	0	0	0	0	0	0	0	0	0	0	0	1	0	0	0	0	0	0	0	0	0	0	0	0	0	0	0	0	1	0	0	0	0
Rifampicina		rpoB	missense_variant	H445N	0	0	0	0	0	0	0	0	0	0	0	0	0	0	0	0	0	0	0	0	0	0	0	0	0	0	0	0	0	0	0	1	0	0	0	0	0	0	0	0	0	0	0	0	0
Rifampicina		rpoB	missense_variant	H445S	0	0	0	0	0	0	0	0	0	0	0	0	0	0	0	0	0	0	0	0	0	0	0	0	0	0	0	1	0	0	0	0	0	0	0	0	0	0	0	0	0	0	0	0	0
Rifampicina	rpoB MUT3	rpoB	missense_variant	S450L	1	0	0	1	1	0	1	1	0	1	0	1	0	0	0	0	1	1	0	1	0	0	0	0	1	1	0	0	1	0	0	0	1	1	1	1	0	1	1	1	0	1	0	1	1
Rifampicina		rpoB	missense_variant	S450W	0	0	0	0	0	0	0	0	0	0	0	0	0	0	0	0	0	0	0	0	0	0	0	0	0	0	0	0	0	0	0	0	0	0	0	0	0	0	0	0	0	0	0	0	0
Rifampicina		rpoB	missense_variant	L452P	0	0	0	0	0	0	0	0	0	0	0	0	0	0	0	0	0	0	0	0	0	0	0	0	0	0	0	0	0	0	0	0	0	0	0	0	0	0	0	0	0	0	0	0	0
Rifampicina		rpoB	missense_variant	P454L	0	0	0	0	0	0	0	0	0	0	0	0	0	0	0	0	0	0	0	0	0	0	0	0	0	0	0	0	0	0	0	0	0	0	0	0	0	0	0	0	0	0	0	0	0
Rifampicina		rpoB	missense_variant	I480V	0	0	0	0	0	0	0	0	0	0	0	0	0	0	0	0	0	0	0	0	0	0	0	0	0	0	0	0	0	0	0	0	0	0	0	0	0	0	0	0	0	0	0	0	0
Rifampicina		rpoB	missense_variant	I491F	0	0	0	0	0	0	0	0	0	0	0	0	0	0	0	0	0	0	1	0	0	0	0	0	0	0	0	0	0	0	0	0	0	0	0	0	0	0	0	0	0	0	0	0	0
Rifampicina		rpoB	missense_variant	E550G	0	0	0	0	0	0	0	0	0	0	0	0	0	0	0	0	0	0	0	0	0	0	0	0	0	0	0	0	0	0	0	0	0	0	0	0	0	0	0	0	0	0	0	0	0
Rifampicina		rpoB	missense_variant	A692T	0	0	0	0	0	0	0	0	0	0	0	0	0	0	0	0	0	0	0	0	0	0	0	0	0	0	0	0	0	0	0	0	1	0	0	0	0	0	0	0	0	0	0	0	0
Rifampicina		rpoB	missense_variant	V695L	0	0	0	0	0	0	0	1	0	0	0	0	0	0	0	0	0	1	0	0	0	0	0	0	0	0	0	0	0	0	0	0	0	0	0	0	0	0	0	0	0	0	0	0	0
Rifampicina		rpoB	missense_variant	A753V	0	0	0	0	0	0	0	0	0	0	0	0	0	0	0	0	0	0	0	0	0	0	0	0	0	0	0	0	0	0	0	0	0	0	0	0	0	0	0	0	0	0	0	0	0
Rifampicina		rpoB	missense_variant	E761A	0	0	0	0	0	0	0	0	0	0	0	0	0	0	0	0	0	0	0	0	0	0	0	0	0	0	0	0	1	0	0	0	0	0	0	0	0	0	0	0	0	0	0	0	0
Rifampicina		rpoB	missense_variant	R791C	0	0	0	0	0	0	0	0	0	0	0	0	0	0	0	0	0	0	0	0	0	0	0	0	0	0	0	0	0	0	0	0	0	0	0	0	0	0	0	0	0	0	0	0	0
Rifampicina		rpoB	synonymous_variant	I922I	0	0	0	0	0	0	0	0	0	0	0	0	0	0	0	0	0	0	0	0	0	0	0	0	0	0	0	0	0	0	0	1	0	0	0	0	0	0	0	0	0	0	0	0	0
Rifampicina		rpoB	missense_variant	T928N	0	0	0	0	0	0	0	0	0	0	0	0	0	0	0	0	0	0	0	0	0	0	0	0	0	0	0	0	0	0	0	0	0	0	0	0	0	0	0	0	0	0	0	0	0
Rifampicina		rpoB	missense_variant	A960E	0	0	0	0	0	0	0	0	0	0	0	0	0	0	0	0	0	0	0	0	0	0	0	0	0	0	0	0	0	0	0	0	0	0	0	0	0	0	0	0	0	0	0	0	0
Rifampicina		rpoB	synonymous_variant	A1075A	0	0	0	1	0	0	0	0	0	0	0	1	0	0	0	0	0	0	0	0	0	0	0	0	0	0	0	0	0	0	0	0	0	0	0	0	0	0	0	0	0	0	0	0	0
Rifampicina		rpoA	missense_variant	R182W	0	0	0	0	0	0	0	0	0	0	0	0	0	0	0	0	0	0	0	0	0	0	0	0	0	0	0	0	0	0	0	0	0	0	0	0	0	0	0	0	0	0	0	0	0
Rifampicina		rpoA	missense_variant	V183A	0	0	0	0	0	0	0	0	0	0	0	0	0	0	0	0	0	0	0	0	0	0	0	0	0	0	0	0	0	0	0	0	0	0	0	0	0	0	0	0	0	0	0	0	0
Rifampicina		rpoA	synonymous_variant	V269V	0	0	0	0	0	0	0	0	0	0	0	0	0	0	0	0	0	0	0	0	0	0	0	0	0	0	0	0	0	0	0	0	0	0	0	0	0	0	0	0	0	0	0	0	0
Rifampicina		rpoC	missense_variant	K71N	0	0	0	0	0	0	0	0	0	0	0	0	0	0	0	0	0	0	0	0	0	0	0	0	0	0	0	0	0	0	0	0	0	0	0	0	0	0	0	0	0	0	0	0	0
Rifampicina		rpoC	synonymous_variant	V298V	0	0	0	0	0	0	0	0	0	0	0	0	0	0	0	0	0	0	0	0	0	0	0	0	0	0	0	0	0	0	0	0	0	0	0	0	0	0	0	0	0	0	0	0	0
Rifampicina		rpoC	missense_variant	D331V	0	0	0	0	1	0	0	0	0	0	0	0	0	0	0	0	0	0	0	0	0	0	0	0	0	0	0	0	0	0	0	0	0	0	0	0	0	0	0	0	0	0	0	0	0
Rifampicina		rpoC	missense_variant	G388A	0	0	0	0	0	0	0	0	0	0	0	0	0	0	0	0	0	0	0	0	0	0	0	0	0	0	0	0	0	0	0	0	0	0	0	0	0	0	0	0	0	0	0	0	0
Rifampicina		rpoC	missense_variant	L405P	0	0	0	0	0	0	0	0	0	0	0	0	0	0	0	0	0	0	0	0	0	0	0	0	0	0	0	0	0	0	0	0	0	0	0	0	0	0	0	0	0	0	0	0	0
Rifampicina		rpoC	missense_variant	N416S	0	0	0	0	0	0	0	0	0	0	0	0	0	0	0	0	0	0	0	0	0	0	0	0	0	0	0	0	0	0	0	0	0	0	0	0	0	0	0	0	0	0	0	0	1
Rifampicina		rpoC	missense_variant	G433S	0	0	0	0	0	0	0	1	0	0	0	0	0	0	0	0	0	0	0	0	0	0	0	0	0	0	0	0	0	0	0	0	0	0	0	0	0	0	0	0	0	0	0	0	0
Rifampicina		rpoC	missense_variant	P434R	0	0	0	0	0	0	0	0	0	0	0	0	0	0	0	0	0	0	0	0	0	0	0	0	0	0	0	0	0	0	0	0	0	0	0	0	0	0	0	0	0	0	0	0	0
Rifampicina		rpoC	missense_variant	V483A	0	0	0	1	0	0	0	0	0	0	0	1	0	0	0	0	0	0	0	0	0	0	0	0	0	0	0	0	0	0	0	0	0	0	0	0	0	0	0	0	0	0	0	1	0
Rifampicina		rpoC	missense_variant	V483G	0	0	0	0	0	0	0	0	0	0	0	0	0	0	0	0	0	1	0	0	0	0	0	0	0	0	0	0	0	0	0	0	0	0	0	0	0	0	0	0	0	0	0	0	0
Rifampicina		rpoC	missense_variant	W484S	0	0	0	0	0	0	0	0	0	0	0	0	0	0	0	0	0	0	0	0	0	0	0	0	0	0	0	0	0	0	0	0	0	0	0	0	0	0	0	0	0	0	0	0	0
Rifampicina		rpoC	missense_variant	W484G	0	0	0	0	0	0	0	0	0	0	0	0	0	0	0	0	0	0	0	0	0	0	0	0	0	0	0	0	0	0	0	0	0	0	1	0	0	0	0	0	0	0	0	0	0
Rifampicina		rpoC	missense_variant	E488G	0	0	0	0	0	0	0	0	0	0	0	0	0	0	0	0	0	0	0	0	0	0	0	0	0	0	0	0	0	0	0	0	0	0	0	0	0	0	1	0	0	0	0	0	0
Rifampicina		rpoC	missense_variant	I491V	0	0	0	0	0	0	0	0	0	1	0	0	0	0	0	0	0	0	0	0	0	0	0	0	0	0	0	0	0	0	0	0	0	0	0	0	0	0	0	0	0	0	0	0	0
Rifampicina		rpoC	missense_variant	L507V	1	0	0	0	0	0	0	0	0	0	0	0	0	0	0	0	0	0	0	1	0	0	0	0	1	1	0	0	0	0	0	0	0	0	0	0	0	0	0	0	0	0	0	0	0
Rifampicina		rpoC	missense_variant	L516P	0	0	0	0	0	0	0	0	0	0	0	0	0	0	0	0	0	0	0	0	0	0	0	0	0	0	0	0	0	0	0	0	0	1	0	0	0	0	0	0	0	0	0	0	0
Rifampicina		rpoC	missense_variant	L516V	0	0	0	0	0	0	0	0	0	0	0	0	0	0	0	0	0	0	0	0	0	0	0	0	0	0	0	0	0	0	0	0	0	0	0	0	0	0	0	0	0	0	0	0	0
Rifampicina		rpoC	missense_variant	V517L	0	0	0	0	0	0	0	0	0	0	0	0	0	0	0	0	0	0	0	0	0	0	0	0	0	0	0	0	0	0	0	0	0	0	0	0	0	0	0	0	0	0	0	0	0
Rifampicina		rpoC	missense_variant	E518Q	0	0	0	0	0	0	0	0	0	0	0	0	0	0	0	0	0	0	0	0	0	0	0	0	0	0	0	0	0	0	0	0	0	0	0	0	0	0	0	0	0	0	0	0	0
Rifampicina		rpoC	missense_variant	G519D	0	0	0	0	0	0	0	0	0	0	0	0	0	0	0	0	0	0	0	0	0	0	0	0	0	0	0	0	0	0	0	0	0	0	0	0	0	0	0	0	0	0	0	0	0
Rifampicina		rpoC	missense_variant	G519S	0	0	0	0	0	0	0	0	0	0	0	0	0	0	0	0	0	0	0	0	0	0	0	0	0	0	0	0	0	0	0	0	0	0	0	0	0	0	0	0	0	0	0	0	0
Rifampicina		rpoC	missense_variant	I522T	0	0	0	0	0	0	0	0	0	0	0	0	0	0	0	0	0	0	0	0	0	0	0	0	0	0	0	0	0	0	0	0	0	0	0	1	0	0	0	0	0	0	0	0	0
Rifampicina		rpoC	synonymous_variant	A542A	0	1	1	0	0	1	0	0	0	0	0	0	1	1	1	1	0	0	0	0	0	1	1	0	0	0	1	0	1	1	1	1	1	0	0	1	1	0	0	1	0	0	1	1	1
Rifampicina		rpoC	missense_variant	S561P	0	0	0	0	0	0	0	0	0	0	0	0	0	0	0	0	0	0	0	0	0	0	0	1	0	0	0	0	0	0	0	0	0	0	0	0	0	0	0	0	1	0	0	0	0
Rifampicina		rpoC	missense_variant	G571R	0	0	0	0	0	0	0	0	0	0	0	0	0	0	0	0	0	0	0	0	0	0	0	0	0	0	0	0	0	0	0	0	0	0	0	0	0	0	0	0	0	0	0	0	0
Rifampicina		rpoC	missense_variant	V582M	0	0	0	0	0	0	0	0	0	0	0	0	0	0	0	0	0	0	0	0	0	0	0	0	0	0	0	0	0	0	0	0	0	0	0	0	0	0	0	0	0	0	0	0	0
Rifampicina		rpoC	missense_variant	G594E	1	0	0	0	1	0	1	0	1	1	1	0	0	0	0	0	1	0	1	1	1	0	0	1	1	1	0	1	0	0	0	0	0	1	1	0	0	1	1	0	1	1	0	0	0
Rifampicina		rpoC	synonymous_variant	L700L	0	0	0	0	0	0	0	0	0	0	0	0	0	0	0	0	0	0	0	0	0	0	0	0	0	0	0	0	0	0	0	0	0	0	0	0	0	0	0	0	0	0	0	0	0
Rifampicina		rpoC	missense_variant	K715T	0	0	0	0	0	0	1	0	0	0	0	0	0	0	0	0	0	0	0	0	0	0	0	0	0	0	0	0	0	0	0	0	0	0	0	0	0	0	0	0	0	0	0	0	0
Rifampicina		rpoC	missense_variant	R741S	0	0	0	0	0	0	0	0	0	0	0	0	0	0	0	0	0	0	0	0	0	0	0	0	0	0	0	0	0	0	0	0	0	0	0	0	0	0	0	0	0	0	0	0	0
Rifampicina		rpoC	missense_variant	H748P	0	0	0	0	0	0	0	0	0	0	0	0	0	0	0	0	0	0	0	0	0	0	0	0	0	0	0	0	0	0	0	0	1	0	0	0	0	0	0	0	0	0	0	0	0
Rifampicina		rpoC	missense_variant	E750G	0	0	0	0	0	0	0	0	0	0	0	0	0	0	0	0	0	0	0	0	0	0	0	0	0	0	0	0	0	0	0	0	0	0	0	0	0	0	0	0	0	0	0	0	0
Rifampicina		rpoC	missense_variant	T812I	0	0	0	0	0	0	0	0	0	0	0	0	0	0	0	0	0	0	0	0	0	0	0	0	0	0	0	0	0	0	0	0	0	0	0	0	0	0	0	0	0	0	0	0	0
Rifampicina		rpoC	missense_variant	M983V	0	0	0	0	0	0	0	0	0	0	0	0	0	0	0	0	0	0	0	0	0	0	0	0	0	0	0	0	0	0	0	0	0	0	0	0	0	0	0	0	0	0	0	0	0
Rifampicina		rpoC	missense_variant	E1033A	0	0	0	0	0	0	0	0	0	0	0	0	0	0	0	0	0	0	0	0	0	0	0	0	0	0	0	0	0	0	0	0	0	0	0	0	0	1	0	0	0	0	0	0	0
Rifampicina		rpoC	missense_variant	E1033K	0	0	0	0	0	0	0	0	0	0	0	0	0	0	0	0	0	0	0	0	0	0	0	0	0	0	0	0	0	0	0	0	0	0	0	0	0	0	0	0	0	0	0	0	0
Rifampicina		rpoC	missense_variant	P1040A	0	0	0	0	0	0	0	0	0	0	0	0	0	0	0	0	0	0	0	0	0	0	0	0	0	0	0	0	0	0	0	0	0	0	0	0	0	0	0	1	0	0	0	0	0
Rifampicina		rpoC	missense_variant	I1046M	0	0	0	0	0	0	0	0	1	0	0	0	0	0	0	0	0	0	0	0	0	0	0	0	0	0	0	0	0	0	0	0	0	0	0	0	0	0	0	0	0	0	0	0	0
Rifampicina		rpoC	missense_variant	E1113D	0	0	0	0	0	0	0	0	0	0	0	0	0	0	0	0	0	0	1	0	0	0	0	0	0	0	0	0	0	0	0	0	0	0	0	0	0	0	0	0	0	0	0	0	0
Rifampicina		rpoC	missense_variant	T1230I	0	0	0	0	0	0	1	0	0	0	0	0	0	0	0	0	0	0	0	0	0	0	0	0	0	0	0	0	0	0	0	0	0	0	0	0	0	0	0	0	0	1	0	0	0
Rifampicina		rpoC	missense_variant	V1252L	0	0	0	0	0	0	0	0	0	0	0	0	0	0	0	0	0	0	0	0	0	0	0	0	0	0	0	0	1	0	0	0	0	0	0	0	0	0	0	0	0	0	0	0	0
Rifampicina		rpoC	synonymous_variant	G1311G	0	0	0	0	0	0	0	0	0	0	0	0	0	0	0	0	0	0	0	0	0	0	0	0	0	0	0	0	0	0	0	0	0	0	0	0	0	0	0	0	0	0	0	0	0
Kanamicina	rrs MUT 2	rrs	non_coding_transcript_exon_variant	g1484t	0	0	0	0	0	0	0	0	0	0	0	0	0	0	0	0	0	0	0	0	0	0	0	0	0	0	0	0	0	0	0	0	0	0	0	0	0	0	0	0	0	0	0	0	0
Kanamicina		rrs	non_coding_transcript_exon_variant	a365g	0	0	0	0	0	0	0	0	0	0	0	0	0	0	0	0	0	0	0	0	0	0	0	0	1	1	0	0	0	0	0	0	0	0	0	0	0	0	0	0	0	0	0	0	0
Kanamicina	rrs MUT 1	rrs	non_coding_transcript_exon_variant	a1401g	1	0	1	1	1	1	1	0	1	0	1	1	1	1	1	1	1	0	1	0	1	1	0	0	1	1	1	1	1	1	0	1	1	1	1	1	1	1	1	0	0	1	0	0	1
Kanamicina		rrs	non_coding_transcript_exon_variant	a906g	0	0	0	0	0	0	0	0	0	0	0	0	0	0	0	0	0	0	0	0	0	0	0	0	0	0	0	0	0	0	0	0	0	1	0	0	0	1	0	0	0	0	0	0	0
Kanamicina		rrs	non_coding_transcript_exon_variant	c1430t	0	0	0	0	0	0	0	0	0	0	0	0	0	0	0	0	0	0	0	0	0	0	0	0	0	0	0	0	0	0	0	0	0	0	0	0	0	0	0	0	0	0	0	0	0
Kanamicina		rrs	non_coding_transcript_exon_variant	t23g	0	0	0	0	0	0	0	0	0	0	0	0	0	0	0	0	0	0	0	0	0	0	0	0	0	0	0	0	0	0	0	0	0	0	0	0	0	0	0	0	0	0	0	0	0
Kanamicina		rrs	non_coding_transcript_exon_variant	c492t	0	0	0	0	0	0	0	0	0	0	0	0	0	0	0	0	0	0	0	0	0	0	0	0	0	0	0	0	0	0	0	0	0	0	0	0	0	0	0	0	0	0	0	0	0
Kanamicina		rrs	non_coding_transcript_exon_variant	c1402t	0	0	0	0	0	0	0	0	0	0	0	0	0	0	0	0	0	0	0	0	0	0	0	0	0	0	0	0	0	0	0	0	0	0	0	0	0	0	0	0	0	0	0	0	0
Kanamicina		rrs	non_coding_transcript_exon_variant	g45a	0	0	0	0	0	0	0	0	0	0	0	0	0	0	0	0	0	0	0	0	0	0	0	0	0	0	0	0	0	0	0	0	0	0	0	0	0	0	0	0	0	0	0	0	0
Kanamicina		rrs	non_coding_transcript_exon_variant	c936t	0	0	0	0	0	0	0	0	0	0	0	0	0	0	0	0	0	0	0	0	0	0	0	0	0	0	0	0	0	0	0	0	0	0	0	0	0	0	0	0	0	0	0	0	0
Kanamicina	eis MUT 1	eis	upstream_gene_variant	c-14t	0	0	0	0	0	0	0	0	0	0	0	0	0	0	0	0	0	0	0	0	0	0	0	0	0	0	0	0	0	0	0	0	0	0	0	0	0	1	0	0	0	0	0	0	0
Kanamicina		eis	upstream_gene_variant	c-15g	0	0	0	0	0	0	0	0	0	0	0	0	0	0	0	0	0	0	0	0	0	0	0	0	0	0	0	0	0	0	0	0	0	0	0	0	0	0	0	0	0	0	0	0	0
Kanamicina		eis	frameshift_variant	S162fs	0	0	0	0	0	0	0	0	0	0	0	0	0	0	0	0	0	0	0	0	0	0	0	0	0	0	0	0	0	0	0	0	0	0	0	0	0	1	0	0	0	0	0	0	0
Kanamicina		eis	missense_variant	R374Q	0	0	0	0	0	0	0	0	0	0	0	0	0	0	0	0	0	0	0	0	0	0	0	0	0	0	0	0	0	0	0	0	0	0	0	0	0	0	0	0	0	0	0	0	0
Amikacina	rrs MUT 2	rrs	non_coding_transcript_exon_variant	g1484t	0	0	0	0	0	0	0	0	0	0	0	0	0	0	0	0	0	0	0	0	0	0	0	0	0	0	0	0	0	0	0	0	0	0	0	0	0	0	0	0	0	0	0	0	0
Amikacina		rrs	non_coding_transcript_exon_variant	a365g	0	0	0	0	0	0	0	0	0	0	0	0	0	0	0	0	0	0	0	0	0	0	0	0	1	1	0	0	0	0	0	0	0	0	0	0	0	0	0	0	0	0	0	0	0
Amikacina	rrs MUT 1	rrs	non_coding_transcript_exon_variant	a1401g	1	0	1	1	1	1	1	0	1	0	1	1	1	1	1	1	1	0	1	0	1	1	0	0	1	1	1	1	1	1	0	1	1	1	1	1	1	1	1	0	0	1	0	0	1
Amikacina		rrs	non_coding_transcript_exon_variant	a906g	0	0	0	0	0	0	0	0	0	0	0	0	0	0	0	0	0	0	0	0	0	0	0	0	0	0	0	0	0	0	0	0	0	1	0	0	0	1	0	0	0	0	0	0	0
Amikacina		rrs	non_coding_transcript_exon_variant	c1430t	0	0	0	0	0	0	0	0	0	0	0	0	0	0	0	0	0	0	0	0	0	0	0	0	0	0	0	0	0	0	0	0	0	0	0	0	0	0	0	0	0	0	0	0	0
Amikacina		rrs	non_coding_transcript_exon_variant	t23g	0	0	0	0	0	0	0	0	0	0	0	0	0	0	0	0	0	0	0	0	0	0	0	0	0	0	0	0	0	0	0	0	0	0	0	0	0	0	0	0	0	0	0	0	0
Amikacina		rrs	non_coding_transcript_exon_variant	c492t	0	0	0	0	0	0	0	0	0	0	0	0	0	0	0	0	0	0	0	0	0	0	0	0	0	0	0	0	0	0	0	0	0	0	0	0	0	0	0	0	0	0	0	0	0
Amikacina		rrs	non_coding_transcript_exon_variant	c1402t	0	0	0	0	0	0	0	0	0	0	0	0	0	0	0	0	0	0	0	0	0	0	0	0	0	0	0	0	0	0	0	0	0	0	0	0	0	0	0	0	0	0	0	0	0
Amikacina		rrs	non_coding_transcript_exon_variant	g45a	0	0	0	0	0	0	0	0	0	0	0	0	0	0	0	0	0	0	0	0	0	0	0	0	0	0	0	0	0	0	0	0	0	0	0	0	0	0	0	0	0	0	0	0	0
Amikacina		rrs	non_coding_transcript_exon_variant	c936t	0	0	0	0	0	0	0	0	0	0	0	0	0	0	0	0	0	0	0	0	0	0	0	0	0	0	0	0	0	0	0	0	0	0	0	0	0	0	0	0	0	0	0	0	0
Capreomicina	rrs MUT 2	rrs	non_coding_transcript_exon_variant	g1484t	0	0	0	0	0	0	0	0	0	0	0	0	0	0	0	0	0	0	0	0	0	0	0	0	0	0	0	0	0	0	0	0	0	0	0	0	0	0	0	0	0	0	0	0	0
Capreomicina		rrs	non_coding_transcript_exon_variant	a365g	0	0	0	0	0	0	0	0	0	0	0	0	0	0	0	0	0	0	0	0	0	0	0	0	1	1	0	0	0	0	0	0	0	0	0	0	0	0	0	0	0	0	0	0	0
Capreomicina	rrs MUT 1	rrs	non_coding_transcript_exon_variant	a1401g	1	0	1	1	1	1	1	0	1	0	1	1	1	1	1	1	1	0	1	0	1	1	0	0	1	1	1	1	1	1	0	1	1	1	1	1	1	1	1	0	0	1	0	0	1
Capreomicina		rrs	non_coding_transcript_exon_variant	a906g	0	0	0	0	0	0	0	0	0	0	0	0	0	0	0	0	0	0	0	0	0	0	0	0	0	0	0	0	0	0	0	0	0	1	0	0	0	1	0	0	0	0	0	0	0
Capreomicina		rrs	non_coding_transcript_exon_variant	c1430t	0	0	0	0	0	0	0	0	0	0	0	0	0	0	0	0	0	0	0	0	0	0	0	0	0	0	0	0	0	0	0	0	0	0	0	0	0	0	0	0	0	0	0	0	0
Capreomicina		rrs	non_coding_transcript_exon_variant	t23g	0	0	0	0	0	0	0	0	0	0	0	0	0	0	0	0	0	0	0	0	0	0	0	0	0	0	0	0	0	0	0	0	0	0	0	0	0	0	0	0	0	0	0	0	0
Capreomicina		rrs	non_coding_transcript_exon_variant	c492t	0	0	0	0	0	0	0	0	0	0	0	0	0	0	0	0	0	0	0	0	0	0	0	0	0	0	0	0	0	0	0	0	0	0	0	0	0	0	0	0	0	0	0	0	0
Capreomicina		rrs	non_coding_transcript_exon_variant	c1402t	0	0	0	0	0	0	0	0	0	0	0	0	0	0	0	0	0	0	0	0	0	0	0	0	0	0	0	0	0	0	0	0	0	0	0	0	0	0	0	0	0	0	0	0	0
Capreomicina		rrs	non_coding_transcript_exon_variant	g45a	0	0	0	0	0	0	0	0	0	0	0	0	0	0	0	0	0	0	0	0	0	0	0	0	0	0	0	0	0	0	0	0	0	0	0	0	0	0	0	0	0	0	0	0	0
Capreomicina		rrs	non_coding_transcript_exon_variant	c936t	0	0	0	0	0	0	0	0	0	0	0	0	0	0	0	0	0	0	0	0	0	0	0	0	0	0	0	0	0	0	0	0	0	0	0	0	0	0	0	0	0	0	0	0	0
Capreomicina		tlyA	synonymous_variant	L11L	1	1	1	1	1	1	1	1	1	1	1	1	1	1	1	1	1	1	1	1	1	1	1	1	1	1	1	1	1	1	1	1	1	1	1	1	1	1	1	1	1	1	1	1	1
Capreomicina		tlyA	frameshift_variant	R60fs	0	0	0	0	0	0	0	0	0	0	0	0	0	0	0	0	0	0	0	0	0	0	0	0	0	0	0	0	0	0	0	0	0	0	0	0	0	1	0	0	0	0	0	0	0
Capreomicina		tlyA	frameshift_variant	H68fs	0	0	0	0	0	0	0	0	0	0	0	0	0	0	0	0	0	0	0	0	0	0	0	0	0	0	0	0	0	0	0	0	0	0	0	0	0	0	0	0	0	0	0	0	0
Capreomicina		tlyA	synonymous_variant	E75E	0	0	0	0	0	0	0	0	0	0	0	0	0	0	0	0	0	0	0	0	0	0	0	0	0	0	0	0	0	0	0	0	0	0	0	0	0	0	0	0	0	0	0	0	0
Capreomicina		tlyA	frameshift_variant&stop_gained	C86fs	0	0	0	0	0	0	0	0	0	0	0	0	0	0	0	0	0	0	0	1	0	0	0	0	0	0	0	0	0	0	0	0	0	0	0	0	0	0	0	0	0	0	0	0	0
Capreomicina		tlyA	frameshift_variant	S92fs	0	0	0	0	0	0	0	0	0	0	0	0	0	0	0	0	0	0	0	0	0	0	0	0	0	0	0	0	0	0	0	0	0	0	0	0	0	0	0	0	0	0	1	0	0
Capreomicina		tlyA	frameshift_variant	A111fs	0	0	0	0	0	0	0	0	0	0	0	0	0	0	0	0	0	0	0	0	0	0	0	0	0	0	0	0	0	0	0	0	0	0	0	0	0	0	0	0	0	0	0	0	0
Capreomicina		tlyA	frameshift_variant	R133fs	0	0	0	0	0	0	0	0	0	0	0	0	0	0	0	0	0	0	0	0	0	0	1	0	0	0	0	0	0	0	0	0	0	0	0	0	0	0	0	0	0	0	0	0	0
Capreomicina		tlyA	frameshift_variant	L139fs	0	0	0	0	0	0	0	0	0	0	0	0	0	0	0	0	0	0	0	0	0	0	0	0	0	0	0	0	0	0	0	0	0	0	0	0	0	0	0	0	0	0	0	0	0
Capreomicina		tlyA	frameshift_variant	V198fs	0	0	0	0	0	0	0	0	0	0	0	0	0	0	0	0	0	0	0	0	0	0	0	1	0	0	0	0	0	0	0	0	0	0	0	0	0	0	0	0	1	0	0	0	0
Capreomicina		tlyA	frameshift_variant	Q202fs	0	0	0	0	0	0	0	0	0	0	0	0	0	0	0	0	0	0	0	0	0	0	0	0	0	0	0	0	0	0	0	0	0	0	0	0	0	0	0	0	0	0	0	0	0
Capreomicina		tlyA	disruptive_inframe_insertion	L209dup	0	0	0	0	0	0	0	0	0	0	0	0	0	0	0	0	0	0	0	0	0	0	1	0	0	0	0	0	0	0	1	0	0	0	0	0	0	0	0	0	0	0	0	0	0
Capreomicina		tlyA	missense_variant	G232D	0	0	0	0	0	0	0	0	0	0	0	0	0	0	0	0	0	0	0	0	0	0	0	0	0	0	0	0	0	0	0	0	0	0	0	0	0	0	0	0	0	0	0	0	0
Capreomicina		tlyA	frameshift_variant	S252fs	0	0	0	0	0	0	0	0	0	1	0	0	0	0	0	0	0	0	0	0	0	0	0	0	0	0	0	0	0	0	0	0	0	0	0	0	0	0	0	0	0	0	0	0	0
Fluoroquinolona		gyrA	missense_variant	E21Q	1	1	1	1	1	1	1	1	1	1	1	1	1	1	1	1	1	1	1	1	1	1	1	1	1	1	1	1	1	1	1	1	1	1	1	1	1	1	1	1	1	1	1	1	1
Fluoroquinolona		gyrA	synonymous_variant	Y31Y	0	0	0	0	0	0	0	0	0	0	0	0	0	0	0	0	0	0	0	0	0	0	0	0	0	0	0	0	0	0	0	0	0	0	0	0	0	0	0	0	0	0	0	0	0
Fluoroquinolona		gyrA	synonymous_variant	Y57Y	0	0	0	0	0	0	0	0	0	0	0	0	0	0	0	0	0	0	0	0	0	0	0	0	0	0	0	0	0	0	0	0	0	0	0	0	0	0	0	0	0	0	0	0	0
Fluoroquinolona		gyrA	missense_variant	G88A	0	0	0	0	0	0	0	0	0	0	0	0	0	0	0	0	0	0	0	0	0	0	0	0	0	0	0	0	0	0	0	0	0	0	0	0	0	0	0	0	0	0	0	0	0
Fluoroquinolona		gyrA	missense_variant	G88C	1	0	0	0	0	0	0	0	0	0	0	0	0	0	0	0	0	0	0	0	0	0	0	0	0	0	1	0	0	0	0	0	0	0	0	0	0	0	0	0	0	0	0	0	0
Fluoroquinolona		gyrA	missense_variant	D89G	0	0	0	0	0	0	0	0	0	0	0	0	0	0	0	0	0	0	0	0	0	0	0	0	0	0	0	0	0	0	0	0	0	0	0	0	0	0	0	0	0	0	0	0	0
Fluoroquinolona	gyrA MUT1	gyrA	missense_variant	A90V	0	1	1	0	0	0	0	0	1	0	0	0	0	0	0	1	0	0	1	0	0	0	0	1	0	0	0	1	0	0	0	0	0	0	0	0	1	0	1	0	1	0	0	0	0
Fluoroquinolona	gyrA MUT2	gyrA	missense_variant	S91P	0	0	0	0	0	0	0	0	0	0	0	0	0	0	0	0	0	0	0	0	0	0	0	0	0	0	0	0	0	0	0	0	0	0	0	0	0	0	0	0	0	0	0	0	0
Fluoroquinolona	gyrA MUT3D	gyrA	missense_variant	D94H	0	0	0	1	0	0	0	0	0	0	0	0	0	0	0	0	0	0	0	0	0	0	0	0	0	0	0	1	0	0	0	0	0	0	0	0	0	0	0	0	0	0	0	0	0
Fluoroquinolona	gyrA MUT3A	gyrA	missense_variant	D94A	0	0	0	0	0	1	0	0	0	0	0	0	0	0	0	0	0	0	0	0	0	0	0	0	1	0	0	0	0	0	0	0	0	0	0	0	0	0	0	0	0	0	0	0	0
Fluoroquinolona	gyrA MUT3C	gyrA	missense_variant	D94G	0	0	0	0	0	0	1	1	0	1	0	1	1	1	1	0	1	1	0	1	1	1	1	0	0	1	0	0	1	1	1	0	1	1	1	1	0	1	0	0	0	0	1	0	0
Fluoroquinolona	gyrA MUT3B	gyrA	missense_variant	D94N	0	0	0	0	0	0	0	0	0	0	1	0	0	0	0	0	0	0	0	0	0	0	0	0	1	0	0	0	0	0	0	0	0	0	0	0	0	0	0	0	0	1	0	1	0
Fluoroquinolona	gyrA MUT3B	gyrA	missense_variant	D94Y	0	0	0	0	0	0	0	0	0	0	0	0	0	0	0	0	0	0	0	0	0	0	0	0	0	0	0	0	0	0	0	1	0	0	0	0	0	0	0	0	0	0	0	0	0
Fluoroquinolona		gyrA	missense_variant	S95T	1	1	1	1	1	1	1	1	1	1	1	1	1	1	1	1	1	1	1	1	1	1	1	1	1	1	1	1	1	1	1	1	1	1	1	1	1	1	1	1	1	1	1	1	1
Fluoroquinolona		gyrA	missense_variant	P163A	0	0	0	0	0	0	0	0	0	0	0	0	0	0	0	0	0	0	0	0	0	0	0	0	0	0	0	0	0	0	0	0	0	0	0	0	1	0	0	0	0	0	0	0	0
Fluoroquinolona		gyrA	synonymous_variant	D209D	0	0	0	0	0	0	0	0	0	0	0	0	0	0	0	0	0	0	0	0	0	0	0	0	0	0	0	0	0	0	0	0	0	0	0	0	0	0	0	0	0	0	0	0	0
Fluoroquinolona		gyrA	missense_variant	G247S	0	1	0	0	0	1	0	0	0	0	0	0	1	0	1	1	0	0	0	0	0	0	1	0	0	0	1	0	0	1	1	1	1	0	0	0	1	0	0	1	0	0	1	0	1
Fluoroquinolona		gyrA	missense_variant	G265D	0	0	0	0	0	0	0	0	0	0	0	0	0	0	0	0	0	0	0	0	0	0	0	0	0	0	0	0	0	0	0	0	0	0	0	0	0	0	0	0	0	0	0	0	0
Fluoroquinolona		gyrA	missense_variant	T267I	0	0	0	0	0	0	0	0	0	0	0	0	0	0	0	0	0	0	0	0	0	0	0	0	0	0	0	0	0	0	0	0	0	0	0	0	0	0	0	0	0	0	0	0	0
Fluoroquinolona		gyrA	synonymous_variant	I287I	0	0	0	0	0	0	0	0	0	0	0	0	0	0	0	0	0	0	0	0	0	0	0	0	0	0	0	0	0	0	0	0	0	0	0	0	0	0	0	0	0	0	0	0	0
Fluoroquinolona		gyrA	missense_variant	A288D	0	0	0	0	0	0	0	0	0	0	0	0	0	0	0	0	0	0	0	0	0	0	0	0	0	0	0	0	0	0	0	0	0	0	0	0	0	0	0	0	0	0	0	0	1
Fluoroquinolona		gyrA	missense_variant	A297D	0	0	0	0	0	0	0	0	0	0	0	0	0	0	0	0	0	0	0	0	0	0	0	0	0	0	0	0	0	0	0	0	0	0	0	0	0	0	0	1	0	0	0	0	0
Fluoroquinolona		gyrA	missense_variant	A500V	0	0	0	0	0	0	0	0	0	0	0	0	0	0	0	0	0	0	0	0	0	0	0	0	0	0	0	0	0	0	0	0	0	0	0	0	0	0	0	0	0	0	0	0	0
Fluoroquinolona		gyrA	missense_variant	G668D	1	1	1	1	1	1	1	1	1	1	1	1	1	1	1	1	1	1	1	1	1	1	1	1	1	1	1	1	1	1	1	1	1	1	1	1	1	1	1	1	1	1	1	1	1
Fluoroquinolona		gyrA	synonymous_variant	E773E	0	0	0	0	0	0	0	0	0	0	1	0	0	0	0	0	0	0	0	0	1	0	0	0	0	0	0	0	0	0	0	0	0	0	0	0	0	0	0	0	0	0	0	0	0
Fluoroquinolona		gyrB	synonymous_variant	G13G	0	0	0	0	0	0	0	0	0	0	0	0	0	0	0	0	0	0	0	0	0	0	0	0	0	0	0	0	0	0	0	0	0	0	0	0	0	0	0	0	0	0	0	0	0
Fluoroquinolona		gyrB	missense_variant	I271M	0	0	0	0	0	0	1	0	0	0	0	0	0	0	0	0	0	0	1	0	0	0	0	0	0	0	0	0	0	0	0	0	0	0	0	0	0	0	0	0	0	1	0	0	0
Fluoroquinolona		gyrB	missense_variant	V301L	0	0	1	0	0	0	0	0	0	0	0	0	0	1	0	0	0	0	0	0	0	1	0	0	0	0	0	0	0	0	0	0	0	0	0	0	0	0	0	0	0	0	0	0	0
Fluoroquinolona		gyrB	synonymous_variant	A323A	0	0	1	0	0	0	0	0	0	0	0	0	0	1	0	0	0	0	0	0	0	1	0	0	0	0	0	0	0	0	0	0	0	0	0	0	0	0	0	0	0	0	0	0	0
Fluoroquinolona		gyrB	missense_variant	R446H	0	0	0	0	0	0	0	0	0	0	0	0	0	0	0	0	0	0	0	0	0	0	0	0	0	0	0	0	0	0	0	0	0	0	0	0	0	0	0	0	0	0	0	0	0
Fluoroquinolona		gyrB	synonymous_variant	G464G	0	0	0	0	0	0	0	0	0	0	0	0	0	0	0	0	0	0	0	0	0	0	0	0	0	0	0	0	0	0	0	0	0	0	0	0	0	0	0	0	0	0	0	0	0
Fluoroquinolona		gyrB	missense_variant	S447F	0	0	0	0	0	0	0	0	0	0	0	0	0	0	0	0	0	0	0	0	0	0	0	0	0	0	0	0	0	0	0	0	0	0	0	0	0	0	0	1	0	0	0	0	1
Fluoroquinolona		gyrB	missense_variant	N499T	0	0	0	0	0	0	0	0	0	0	0	0	0	0	0	0	0	0	0	0	0	0	0	0	0	0	0	0	0	0	0	0	0	0	0	0	0	0	0	0	0	0	0	0	0
Fluoroquinolona		gyrB	missense_variant	T500P	0	0	0	0	0	0	0	0	0	0	0	0	0	0	0	0	0	0	0	0	0	0	0	0	0	0	0	0	0	0	0	0	0	0	0	0	0	0	0	0	0	0	0	0	0
Fluoroquinolona		gyrB	missense_variant	E501D	0	0	0	0	0	0	0	0	0	0	0	0	0	0	0	0	0	0	0	0	0	0	0	0	0	0	0	0	0	0	0	0	0	0	0	0	0	0	0	0	0	0	0	0	0
Fluoroquinolona		gyrB	missense_variant	A504V	0	0	0	0	0	0	0	0	0	0	0	0	0	0	0	0	0	0	0	0	0	0	0	0	0	0	0	0	0	0	0	0	0	0	0	0	0	0	0	0	0	0	0	0	0
Fluoroquinolona		gyrB	missense_variant	R523H	0	0	0	0	0	0	0	0	0	0	0	0	0	0	0	0	0	0	1	0	0	0	0	0	0	0	0	0	0	0	0	0	0	0	0	0	0	0	0	0	0	0	0	0	0
Fluoroquinolona		gyrB	missense_variant	L547F	0	0	0	0	0	0	0	0	0	0	0	0	0	0	0	0	0	0	0	0	0	0	0	0	0	0	0	0	0	0	0	0	0	0	0	0	0	0	0	0	0	0	0	0	0
Fluoroquinolona		gyrB	missense_variant	S661T	0	0	0	0	0	0	1	0	0	0	0	0	0	0	0	0	0	0	1	0	0	0	0	0	0	0	0	0	0	0	0	0	0	0	0	0	0	0	0	0	0	1	0	0	0
[truncated: 23 more columns]

## Sheet: Supplementary Table S4
Supplementary Table S4: Basic epidemiological and genetic typing information of XDR-TB strains clustered. The mutations causing phenotypic resistance are specified for the drugs tested. M: male, F: female, SIT: spoligotype international type, fs: frameshift, dup: duplication.
Cluster	Code	Sex	Age	Isolation year	Health network	District	Rifampicin	Isoniazid	Kanamycin, capreomycin	Capreomycin	Levofloxacin	Lineage	Family	SIT
Cluster 1	XDR-07	F	39	2013	Lima provinces	Barranca	rpoB S450L	katG S315T	rrs a1401g	-	gyrA D94G	4.1.1	X3	91
	XDR-53	M	35	2015	Lima east	San Juan de Lurigancho	rpoB S450L	katG S315T	rrs a1401g	-	gyrA D94G	4.1.1	X3	91
Cluster 2	XDR-01	F	27	2011	Lima east	Ate	rpoB S450L	katG S315T	rrs a1401g	-	gyrA G88C	4.1.2.1	H1	47
	XDR-20	M	36	2013	Lima east	Ate	rpoB S450L	katG S315T	-	tlyA C86fs	gyrA D94G	4.1.2.1	H1	47
Cluster 3	XDR-59	F	60	2015	Callao	Callao	rpoB S450L	katG S315T	rrs a1401g	-	gyrA D94G	4.1.2.1	T2	52
	XDR-62	F	21	2015	South Lima	Villa El Salvador	rpoB S450L	katG S315T	rrs a1401g	-	gyrA D94G	4.1.2.1	T2	52
Cluster 4	XDR-24	M	78	2014	Lima east	Santa Anita	rpoB H445R	katG S315T + inhA c-15t	-	tlyA V198fs	gyrA A90V	4.1.2.1	H1	47
	XDR-41	M	50	2014	Lima centre	La Victoria	rpoB H445R	katG S315T + inhA c-15t	-	tlyA V198fs	gyrA A90V	4.1.2.1	H1	47
	XDR-50	M	na	2015	Lima east	San Juan de Lurigancho	rpoB H445R	katG S315T + inhA c-15t	-	tlyA V198fs	gyrA A90V	4.1.2.1	H1	47
	XDR-61	M	17	2015	Lima east	Santa Anita	rpoB H445R	katG S315T + inhA c-15t	-	tlyA V198fs	gyrA A90V	4.1.2.1	H1	47
Cluster 5	XDR-23	M	33	2013	Lima east	El Agustino	rpoB D435V	katG S315T	-	tlyA L209dup	gyrA D94G	4.3.3	LAM	1355
	XDR-49	M	33	2015	Lima east	El Agustino	rpoB D435V	katG S315T	-	-	gyrA D94G	4.3.3	LAM	1355
	XDR-31	M	16	2014	Lima east	El Agustino	rpoB D435V	katG S315T	-	tlyA L209dup	gyrA D94G	4.3.3	LAM	1355
	XDR-43	M	21	2014	Lima east	San Juan de Lurigancho	rpoB D435V	katG S315T	-	tlyA S92fs	gyrA D94G	4.3.3	LAM	1355
	XDR-46	M	24	2014	Lima east	San Juan de Lurigancho	rpoB D435V	katG S315T	-	tlyA S92fs	gyrA D94G	4.3.3	LAM	1355
Cluster 6	XDR-13	M	52	2013	Lima east	El Agustino	rpoB D435V	katG S315T	rrs a1401g	-	gyrA D94G	4.3.3	LAM	1355
	XDR-48	F	53	2014	Lima east	El Agustino	rpoB D435V	katG S315T	rrs c1402t	-	gyrA A90V	4.3.3	LAM	1355
Cluster 7	XDR-57	M	29	2015	Lima east	El Agustino	rpoB D435V	katG S315T	-	tlyA G232D	gyrA D94G	4.3.3	LAM	1355
	XDR-58	M	na	2015	Lima east	Ate	rpoB D435V	katG S315T	-	tlyA G232D	gyrA S91P	4.3.3	LAM	1355
Cluster 8	XDR-14	F	48	2013	Callao	Callao	rpoB D435V	katG S315T	rrs a1401g	-	gyrA D94G	4.3.4.2	LAM1	469
	XDR-22	F	21	2013	Lima east	Chaclacayo	rpoB D435V	katG S315T	rrs a1401g	-	gyrA D94G	4.3.4.2	LAM1	469
Cluster 9	XDR-65	F	34	2015	South Lima	Chorrillos	rpoB S450L	katG S315T	rrs a1401g	-	-	2.2.1	Beijing	1
	XDR-67	M	39	2015	Lima east	Ate	rpoB S450L	katG S315T	rrs a1401g	-	gyrA D94G	2.2.1	Beijing	1
